# Supplementary material for: Evolution of a mating preference for a dual‐utility trait used in intrasexual competition in genetically monogamous populations
Source: Ecol Evol. 2017 Sep 2;7(19):8008–16. doi: 10.1002/ece3.3145 (PMC5632625; doi:10.1002/ece3.3145)
Supplement: Supplementary file 3 [file ECE3-7-8008-s003.nb]

(* Content-type: application/vnd.wolfram.mathematica *)

(*** Wolfram Notebook File ***)
(* http://www.wolfram.com/nb *)

(* CreatedBy='Mathematica 8.0' *)

(*CacheID: 234*)
(* Internal cache information:
NotebookFileLineBreakTest
NotebookFileLineBreakTest
NotebookDataPosition[       157,          7]
NotebookDataLength[   1018816,      19098]
NotebookOptionsPosition[   1001441,      18523]
NotebookOutlinePosition[   1002052,      18545]
CellTagsIndexPosition[   1002009,      18542]
WindowFrame->Normal*)

(* Beginning of Notebook Content *)
Notebook[{

Cell[CellGroupData[{
Cell["\<\
Supplementary Material for \[OpenCurlyDoubleQuote]Evolution of a male mating \
preference for a dual-utility trait used in female intrasexual competition in \
genetically monogamous populations\[CloseCurlyDoubleQuote]\
\>", "Section",
 CellChangeTimes->{{3.7026428198435884`*^9, 3.7026428749790974`*^9}}],

Cell["\<\
Contents:
1. Analysis of the model and generation of the main text figures
\tA. Derivation of the model
\tB. Analysis of the model
\tC. Simulations
\tD. Figures
2. Supplementary figures\
\>", "Subsection",
 CellChangeTimes->{{3.7017707514043064`*^9, 3.701770767383956*^9}, {
  3.702642931526106*^9, 3.7026429533738365`*^9}}]
}, Open  ]],

Cell["\<\
1. Analysis of the model and generation of the main text figures\
\>", "Section",
 CellChangeTimes->{{3.660918353208171*^9, 3.660918370029133*^9}, {
  3.6609185713216457`*^9, 3.6609185834853415`*^9}, {3.660919051281098*^9, 
  3.6609190582924995`*^9}, {3.676814885373912*^9, 3.676814940861466*^9}, {
  3.682919095138098*^9, 3.682919099678718*^9}, {3.7017707228324594`*^9, 
  3.701770774367359*^9}}],

Cell["A. Derivation of the model", "Section",
 CellChangeTimes->{{3.660918353208171*^9, 3.660918370029133*^9}, {
  3.6609185713216457`*^9, 3.6609185834853415`*^9}, {3.660919051281098*^9, 
  3.6609190582924995`*^9}, {3.676814885373912*^9, 3.676814940861466*^9}, {
  3.682919095138098*^9, 3.682919099678718*^9}, {3.7017707228324594`*^9, 
  3.701770774367359*^9}, {3.7026429671066947`*^9, 3.702642976398983*^9}}],

Cell[CellGroupData[{

Cell["Allele frequencies and variables", "Section",
 CellChangeTimes->{{3.5873028525858502`*^9, 3.587302854467958*^9}, {
  3.587898170982911*^9, 3.5878981710439143`*^9}, {3.676814998235772*^9, 
  3.6768150051804605`*^9}}],

Cell["\<\
x1 = freq of T1P1 genotype
x2 = freq of T1P2 genotype
x3 = freq of T2P1 genotype
x4 = freq of T2P2 genotype\
\>", "Subsection",
 CellChangeTimes->{{3.676815015548273*^9, 3.6768150271675715`*^9}, {
  3.6768162950458603`*^9, 3.6768163001346183`*^9}}],

Cell[CellGroupData[{

Cell["\<\
s = viability cost of carrying the trait allele for females
\[Alpha] = viability cost of carrying the trait allele for males
\[Mu] = rate at which T2 mutates to T1 in each generation
c = cost of the preference allele
\[Rho] = strength of aversion that P2 males express to T1 females
f = fecundity benefit gained by males that mate with a T2 female (all matings \
with T2 females have fecundity = 1+f, where 0 <= f, while matings with T1 \
females have fecundity = 1)\
\>", "Subsection",
 CellChangeTimes->{{3.67681503604438*^9, 3.6768152199723887`*^9}, {
  3.6768162142563343`*^9, 3.6768162443077335`*^9}, {3.682919443237759*^9, 
  3.682919478552204*^9}}],

Cell[BoxData[
 RowBox[{"ClearAll", "[", 
  RowBox[{
  "x1", ",", "x2", ",", "x3", ",", "x4", ",", "x1vf", ",", "x2vf", ",", 
   "x3vf", ",", "x4vf", ",", "x1vm", ",", "x2vm", ",", "x3vm", ",", "x4vm", 
   ",", "\[Rho]", ",", "s", ",", "r", ",", "f", ",", "\[Mu]", ",", "F", ",", 
   "p2", ",", "t2", ",", "diseq", ",", "\[Alpha]", ",", "c"}], "]"}]], "Input",
 CellChangeTimes->{{3.5704526032408504`*^9, 3.570452613097864*^9}, {
  3.5788287641228476`*^9, 3.5788287728063445`*^9}, {3.578838283292313*^9, 
  3.578838296809086*^9}, {3.5872936671994762`*^9, 3.5872936675014935`*^9}, {
  3.587307108145254*^9, 3.5873071084112697`*^9}, {3.600091375644662*^9, 
  3.600091375684664*^9}, {3.613908741177388*^9, 3.6139087830367823`*^9}, {
  3.614081788298586*^9, 3.6140817891786366`*^9}, {3.6140835139092855`*^9, 
  3.6140835140722947`*^9}, {3.6143391388482695`*^9, 3.614339139483306*^9}, {
  3.6617129370944824`*^9, 3.661712939871641*^9}, {3.7024668062147503`*^9, 
  3.702466808434249*^9}}],

Cell[BoxData[
 RowBox[{
  RowBox[{"\[Alpha]", "=", "s"}], ";"}]], "Input"]
}, Open  ]],

Cell[CellGroupData[{

Cell["If analyzing with no cost of preference, set c = 0 here:", "Subsection",
 CellChangeTimes->{{3.67681638096599*^9, 3.6768163965977154`*^9}}],

Cell[BoxData[
 RowBox[{
  RowBox[{"c", "=", "0"}], ";"}]], "Input",
 CellChangeTimes->{{3.6145956156685762`*^9, 3.6145956193857884`*^9}, {
   3.614596075155857*^9, 3.614596075668886*^9}, {3.61884740058526*^9, 
   3.618847403872448*^9}, 3.619278648044694*^9, {3.633198977018221*^9, 
   3.63319900163863*^9}, {3.633200952306105*^9, 3.633200952954142*^9}, 
   3.633465803425562*^9, {3.6334662734924483`*^9, 3.633466274314495*^9}, {
   3.6344878948470893`*^9, 3.6344878958431463`*^9}, 3.6352482138067975`*^9, {
   3.661712898515276*^9, 3.6617128993873253`*^9}, {3.6627317750293083`*^9, 
   3.6627317761573725`*^9}, 3.6629161334876056`*^9, 3.6633554435794163`*^9, {
   3.6653284600212526`*^9, 3.6653284606052856`*^9}, {3.7009055485907736`*^9, 
   3.7009055495224752`*^9}, {3.7024668275133467`*^9, 3.702466828075865*^9}}]
}, Open  ]]
}, Open  ]],

Cell[CellGroupData[{

Cell["Mutation and viability selection", "Section",
 CellChangeTimes->{{3.676814990347975*^9, 3.6768149943092823`*^9}}],

Cell[CellGroupData[{

Cell["xi\[Mu] = frequency of xi individuals after mutation", "Subsection",
 CellChangeTimes->{{3.661524711797792*^9, 3.6615247416695004`*^9}, {
  3.6615248276534185`*^9, 3.661524843886347*^9}, {3.6615252560419207`*^9, 
  3.6615252562429323`*^9}, {3.676815078532016*^9, 3.676815080699333*^9}}],

Cell[CellGroupData[{

Cell[BoxData[{
 RowBox[{"x1\[Mu]", "=", 
  RowBox[{"x1", "+", 
   RowBox[{"\[Mu]", "*", "x3"}]}]}], "\[IndentingNewLine]", 
 RowBox[{"x2\[Mu]", "=", 
  RowBox[{"x2", "+", 
   RowBox[{"\[Mu]", "*", "x4"}]}]}], "\[IndentingNewLine]", 
 RowBox[{"x3\[Mu]", "=", 
  RowBox[{"x3", "*", 
   RowBox[{"(", 
    RowBox[{"1", "-", "\[Mu]"}], ")"}]}]}], "\[IndentingNewLine]", 
 RowBox[{"x4\[Mu]", "=", 
  RowBox[{"x4", "*", 
   RowBox[{"(", 
    RowBox[{"1", "-", "\[Mu]"}], ")"}]}]}]}], "Input",
 CellChangeTimes->{{3.6615247448746843`*^9, 3.661524820454007*^9}}],

Cell[BoxData[
 RowBox[{"x1", "+", 
  RowBox[{"x3", " ", "\[Mu]"}]}]], "Output",
 CellChangeTimes->{
  3.6615250182883224`*^9, 3.6615258629936366`*^9, 3.661712909438901*^9, 
   3.6617129645660534`*^9, 3.6621411791020837`*^9, 3.662731795591484*^9, 
   3.6629161672455363`*^9, 3.6630007319307375`*^9, 3.6640059841136637`*^9, 
   3.6641723572104244`*^9, 3.66425674325325*^9, 3.665327243977699*^9, 
   3.6653284700188246`*^9, 3.6656907410081453`*^9, 3.6763071690034285`*^9, 
   3.676313990825839*^9, 3.676380486567872*^9, 3.6767387620225105`*^9, 
   3.6769805790689354`*^9, 3.6769807633088474`*^9, 3.67752341231651*^9, 
   3.6775852747207584`*^9, 3.6775875449340444`*^9, 3.6979594006227846`*^9, 
   3.698039456590683*^9, 3.698138493636623*^9, {3.69899645963593*^9, 
   3.6989964621528187`*^9}, 3.7007997619019384`*^9, 3.700814568707778*^9, 
   3.700905572555931*^9, 3.700978716868442*^9, 3.7017770908385444`*^9, 
   3.7017784534676485`*^9, 3.7024668316198497`*^9, 3.702532904542035*^9, 
   3.7026275683784504`*^9}],

Cell[BoxData[
 RowBox[{"x2", "+", 
  RowBox[{"x4", " ", "\[Mu]"}]}]], "Output",
 CellChangeTimes->{
  3.6615250182883224`*^9, 3.6615258629936366`*^9, 3.661712909438901*^9, 
   3.6617129645660534`*^9, 3.6621411791020837`*^9, 3.662731795591484*^9, 
   3.6629161672455363`*^9, 3.6630007319307375`*^9, 3.6640059841136637`*^9, 
   3.6641723572104244`*^9, 3.66425674325325*^9, 3.665327243977699*^9, 
   3.6653284700188246`*^9, 3.6656907410081453`*^9, 3.6763071690034285`*^9, 
   3.676313990825839*^9, 3.676380486567872*^9, 3.6767387620225105`*^9, 
   3.6769805790689354`*^9, 3.6769807633088474`*^9, 3.67752341231651*^9, 
   3.6775852747207584`*^9, 3.6775875449340444`*^9, 3.6979594006227846`*^9, 
   3.698039456590683*^9, 3.698138493636623*^9, {3.69899645963593*^9, 
   3.6989964621528187`*^9}, 3.7007997619019384`*^9, 3.700814568707778*^9, 
   3.700905572555931*^9, 3.700978716868442*^9, 3.7017770908385444`*^9, 
   3.7017784534676485`*^9, 3.7024668316198497`*^9, 3.702532904542035*^9, 
   3.7026275683814507`*^9}],

Cell[BoxData[
 RowBox[{"x3", " ", 
  RowBox[{"(", 
   RowBox[{"1", "-", "\[Mu]"}], ")"}]}]], "Output",
 CellChangeTimes->{
  3.6615250182883224`*^9, 3.6615258629936366`*^9, 3.661712909438901*^9, 
   3.6617129645660534`*^9, 3.6621411791020837`*^9, 3.662731795591484*^9, 
   3.6629161672455363`*^9, 3.6630007319307375`*^9, 3.6640059841136637`*^9, 
   3.6641723572104244`*^9, 3.66425674325325*^9, 3.665327243977699*^9, 
   3.6653284700188246`*^9, 3.6656907410081453`*^9, 3.6763071690034285`*^9, 
   3.676313990825839*^9, 3.676380486567872*^9, 3.6767387620225105`*^9, 
   3.6769805790689354`*^9, 3.6769807633088474`*^9, 3.67752341231651*^9, 
   3.6775852747207584`*^9, 3.6775875449340444`*^9, 3.6979594006227846`*^9, 
   3.698039456590683*^9, 3.698138493636623*^9, {3.69899645963593*^9, 
   3.6989964621528187`*^9}, 3.7007997619019384`*^9, 3.700814568707778*^9, 
   3.700905572555931*^9, 3.700978716868442*^9, 3.7017770908385444`*^9, 
   3.7017784534676485`*^9, 3.7024668316198497`*^9, 3.702532904542035*^9, 
   3.7026275683834515`*^9}],

Cell[BoxData[
 RowBox[{"x4", " ", 
  RowBox[{"(", 
   RowBox[{"1", "-", "\[Mu]"}], ")"}]}]], "Output",
 CellChangeTimes->{
  3.6615250182883224`*^9, 3.6615258629936366`*^9, 3.661712909438901*^9, 
   3.6617129645660534`*^9, 3.6621411791020837`*^9, 3.662731795591484*^9, 
   3.6629161672455363`*^9, 3.6630007319307375`*^9, 3.6640059841136637`*^9, 
   3.6641723572104244`*^9, 3.66425674325325*^9, 3.665327243977699*^9, 
   3.6653284700188246`*^9, 3.6656907410081453`*^9, 3.6763071690034285`*^9, 
   3.676313990825839*^9, 3.676380486567872*^9, 3.6767387620225105`*^9, 
   3.6769805790689354`*^9, 3.6769807633088474`*^9, 3.67752341231651*^9, 
   3.6775852747207584`*^9, 3.6775875449340444`*^9, 3.6979594006227846`*^9, 
   3.698039456590683*^9, 3.698138493636623*^9, {3.69899645963593*^9, 
   3.6989964621528187`*^9}, 3.7007997619019384`*^9, 3.700814568707778*^9, 
   3.700905572555931*^9, 3.700978716868442*^9, 3.7017770908385444`*^9, 
   3.7017784534676485`*^9, 3.7024668316198497`*^9, 3.702532904542035*^9, 
   3.702627568384452*^9}]
}, Open  ]]
}, Open  ]],

Cell[CellGroupData[{

Cell["\<\
viability selection:
xivf = frequency of xi males after viability selection
xivm = frequency of xi females after viability selection\
\>", "Subsection",
 CellChangeTimes->{{3.661524865589588*^9, 3.66152490354976*^9}, {
  3.6829194881302185`*^9, 3.6829194903550034`*^9}}],

Cell[CellGroupData[{

Cell[BoxData[{
 RowBox[{"x1vf", "=", 
  RowBox[{"FullSimplify", "[", 
   RowBox[{"x1\[Mu]", "/", 
    RowBox[{"(", 
     RowBox[{"x1\[Mu]", "+", 
      RowBox[{"x2\[Mu]", "*", 
       RowBox[{"(", 
        RowBox[{"1", "-", "c"}], ")"}]}], "+", 
      RowBox[{"x3\[Mu]", "*", 
       RowBox[{"(", 
        RowBox[{"1", "-", "\[Alpha]"}], ")"}]}], "+", 
      RowBox[{"x4\[Mu]", "*", 
       RowBox[{"(", 
        RowBox[{"1", "-", "\[Alpha]"}], ")"}], "*", 
       RowBox[{"(", 
        RowBox[{"1", "-", "c"}], ")"}]}]}], ")"}]}], "]"}]}], "\n", 
 RowBox[{"x2vf", "=", 
  RowBox[{"FullSimplify", "[", 
   RowBox[{
    RowBox[{"(", 
     RowBox[{"x2\[Mu]", "*", 
      RowBox[{"(", 
       RowBox[{"1", "-", "c"}], ")"}]}], ")"}], "/", 
    RowBox[{"(", 
     RowBox[{"x1\[Mu]", "+", 
      RowBox[{"x2\[Mu]", "*", 
       RowBox[{"(", 
        RowBox[{"1", "-", "c"}], ")"}]}], "+", 
      RowBox[{"x3\[Mu]", "*", 
       RowBox[{"(", 
        RowBox[{"1", "-", "\[Alpha]"}], ")"}]}], "+", 
      RowBox[{"x4\[Mu]", "*", 
       RowBox[{"(", 
        RowBox[{"1", "-", "\[Alpha]"}], ")"}], "*", 
       RowBox[{"(", 
        RowBox[{"1", "-", "c"}], ")"}]}]}], ")"}]}], "]"}]}], "\n", 
 RowBox[{"x3vf", "=", 
  RowBox[{"FullSimplify", "[", 
   RowBox[{
    RowBox[{"(", 
     RowBox[{"x3\[Mu]", "*", 
      RowBox[{"(", 
       RowBox[{"1", "-", "\[Alpha]"}], ")"}]}], ")"}], "/", 
    RowBox[{"(", 
     RowBox[{"x1\[Mu]", "+", 
      RowBox[{"x2\[Mu]", "*", 
       RowBox[{"(", 
        RowBox[{"1", "-", "c"}], ")"}]}], "+", 
      RowBox[{"x3\[Mu]", "*", 
       RowBox[{"(", 
        RowBox[{"1", "-", "\[Alpha]"}], ")"}]}], "+", 
      RowBox[{"x4\[Mu]", "*", 
       RowBox[{"(", 
        RowBox[{"1", "-", "\[Alpha]"}], ")"}], "*", 
       RowBox[{"(", 
        RowBox[{"1", "-", "c"}], ")"}]}]}], ")"}]}], "]"}]}], "\n", 
 RowBox[{"x4vf", "=", 
  RowBox[{"FullSimplify", "[", 
   RowBox[{
    RowBox[{"(", 
     RowBox[{"x4\[Mu]", "*", 
      RowBox[{"(", 
       RowBox[{"1", "-", "\[Alpha]"}], ")"}], "*", 
      RowBox[{"(", 
       RowBox[{"1", "-", "c"}], ")"}]}], ")"}], "/", 
    RowBox[{"(", 
     RowBox[{"x1\[Mu]", "+", 
      RowBox[{"x2\[Mu]", "*", 
       RowBox[{"(", 
        RowBox[{"1", "-", "c"}], ")"}]}], "+", 
      RowBox[{"x3\[Mu]", "*", 
       RowBox[{"(", 
        RowBox[{"1", "-", "\[Alpha]"}], ")"}]}], "+", 
      RowBox[{"x4\[Mu]", "*", 
       RowBox[{"(", 
        RowBox[{"1", "-", "\[Alpha]"}], ")"}], "*", 
       RowBox[{"(", 
        RowBox[{"1", "-", "c"}], ")"}]}]}], ")"}]}], "]"}]}]}], "Input",
 CellChangeTimes->CompressedData["
1:eJxTTMoPSmViYGAQBmIQzfNoq7Rl7yvHb2vDNUD0tJ2c2lZA2rHskC6IvppT
OPn3hleO4YvUpoLoO7v1oxcdeeV4b5VsDIieGGamvPDSK8ey+hUaIDrqwvuc
Q5dfOR76fbcARK/oaegG0ZOjBXtAtMhJ24kg+sLCjWD6yKniZSA6tSlmOYjm
SFh8Ze2bV47n7s66C6KnXfqe8xtIX2uLKATREvLKp0E0n5nzRRB95FzMDxCd
VH/0N4gunX5e5w+QZnl2xQBEx/yI1/B7+8qxiNtDG0Qv83scBqIXnSqNAtFi
1eV+AUB618UlISDa87KGWSCQfidm5ASi60QO/Djr/trRIdP2D4gGALimseo=

  "]],

Cell[BoxData[
 FractionBox[
  RowBox[{"x1", "+", 
   RowBox[{"x3", " ", "\[Mu]"}]}], 
  RowBox[{"x1", "+", "x2", "+", 
   RowBox[{
    RowBox[{"(", 
     RowBox[{"x3", "+", "x4"}], ")"}], " ", 
    RowBox[{"(", 
     RowBox[{"1", "+", 
      RowBox[{"s", " ", 
       RowBox[{"(", 
        RowBox[{
         RowBox[{"-", "1"}], "+", "\[Mu]"}], ")"}]}]}], ")"}]}]}]]], "Output",
 CellChangeTimes->{
  3.600684355224394*^9, 3.60068483385577*^9, 3.6011337775210724`*^9, 
   3.612180260264196*^9, 3.6137490264866443`*^9, 3.613749404249251*^9, 
   3.6137496631690607`*^9, 3.6139078540216455`*^9, 3.613908685144183*^9, {
   3.6139087902211933`*^9, 3.613908801063813*^9}, {3.613908960354924*^9, 
   3.61390896832238*^9}, 3.613909393278686*^9, 3.6140771158153353`*^9, 
   3.614077281394806*^9, 3.614077660523491*^9, 3.614078704837222*^9, 
   3.614081704824812*^9, {3.6140817796750927`*^9, 3.614081795127977*^9}, 
   3.61408393954263*^9, 3.6143391523670425`*^9, 3.614420660694667*^9, 
   3.614589829708638*^9, 3.6145933500019875`*^9, 3.614593713440775*^9, 
   3.6145939269679875`*^9, 3.614595567236806*^9, 3.614595622347958*^9, 
   3.614596081798237*^9, {3.6147013009395676`*^9, 3.6147013119721985`*^9}, 
   3.615110528337331*^9, 3.6151168484118185`*^9, 3.615130270930543*^9, 
   3.617460791253066*^9, 3.617470456879159*^9, 3.617558088151014*^9, 
   3.617632322798126*^9, 3.6177390072979493`*^9, 3.618847419221326*^9, 
   3.6189348059830894`*^9, 3.61918027631242*^9, 3.6192786554711185`*^9, 
   3.619348642513401*^9, 3.6193679282145157`*^9, 3.619368061848159*^9, 
   3.632838328638973*^9, 3.6331095903777733`*^9, 3.633178494556966*^9, {
   3.6331989890779114`*^9, 3.633199007925989*^9}, 3.6332009629347134`*^9, 
   3.6332789027196426`*^9, 3.6334658212115793`*^9, 3.633466286492192*^9, 
   3.6336968596511374`*^9, 3.633785740019122*^9, 3.633785788364887*^9, 
   3.6343034219093637`*^9, 3.634484724540758*^9, 3.634487910703996*^9, 
   3.634562486968887*^9, 3.6352482496838493`*^9, 3.660918611463942*^9, 
   3.661017612918491*^9, 3.661525023396614*^9, 3.661525865433776*^9, 
   3.6617129125160766`*^9, 3.661712968511279*^9, 3.6621411827680902`*^9, 
   3.6627318070711412`*^9, 3.662916196662219*^9, 3.663010099079508*^9, 
   3.6640059916390944`*^9, 3.6641723634997845`*^9, 3.6642567489375753`*^9, 
   3.6653272469078665`*^9, 3.6653284724499636`*^9, 3.6656907470144887`*^9, 
   3.6763071712833815`*^9, 3.67631399314709*^9, 3.676380489182076*^9, 
   3.676382598427401*^9, 3.6767387645283966`*^9, 3.6769806029063873`*^9, 
   3.6769807661898627`*^9, 3.677523414590315*^9, 3.67758527687752*^9, 
   3.6775875473558674`*^9, 3.697959405205408*^9, 3.69803946067313*^9, 
   3.6981384990962577`*^9, 3.698996465047841*^9, 3.70079976512508*^9, 
   3.7008145715427837`*^9, 3.7009055761655912`*^9, 3.700978722294368*^9, 
   3.7017770936515408`*^9, 3.701778456290646*^9, 3.7024668355238633`*^9, 
   3.7025329087931757`*^9, 3.702627571321491*^9}],

Cell[BoxData[
 FractionBox[
  RowBox[{"x2", "+", 
   RowBox[{"x4", " ", "\[Mu]"}]}], 
  RowBox[{"x1", "+", "x2", "+", 
   RowBox[{
    RowBox[{"(", 
     RowBox[{"x3", "+", "x4"}], ")"}], " ", 
    RowBox[{"(", 
     RowBox[{"1", "+", 
      RowBox[{"s", " ", 
       RowBox[{"(", 
        RowBox[{
         RowBox[{"-", "1"}], "+", "\[Mu]"}], ")"}]}]}], ")"}]}]}]]], "Output",
 CellChangeTimes->{
  3.600684355224394*^9, 3.60068483385577*^9, 3.6011337775210724`*^9, 
   3.612180260264196*^9, 3.6137490264866443`*^9, 3.613749404249251*^9, 
   3.6137496631690607`*^9, 3.6139078540216455`*^9, 3.613908685144183*^9, {
   3.6139087902211933`*^9, 3.613908801063813*^9}, {3.613908960354924*^9, 
   3.61390896832238*^9}, 3.613909393278686*^9, 3.6140771158153353`*^9, 
   3.614077281394806*^9, 3.614077660523491*^9, 3.614078704837222*^9, 
   3.614081704824812*^9, {3.6140817796750927`*^9, 3.614081795127977*^9}, 
   3.61408393954263*^9, 3.6143391523670425`*^9, 3.614420660694667*^9, 
   3.614589829708638*^9, 3.6145933500019875`*^9, 3.614593713440775*^9, 
   3.6145939269679875`*^9, 3.614595567236806*^9, 3.614595622347958*^9, 
   3.614596081798237*^9, {3.6147013009395676`*^9, 3.6147013119721985`*^9}, 
   3.615110528337331*^9, 3.6151168484118185`*^9, 3.615130270930543*^9, 
   3.617460791253066*^9, 3.617470456879159*^9, 3.617558088151014*^9, 
   3.617632322798126*^9, 3.6177390072979493`*^9, 3.618847419221326*^9, 
   3.6189348059830894`*^9, 3.61918027631242*^9, 3.6192786554711185`*^9, 
   3.619348642513401*^9, 3.6193679282145157`*^9, 3.619368061848159*^9, 
   3.632838328638973*^9, 3.6331095903777733`*^9, 3.633178494556966*^9, {
   3.6331989890779114`*^9, 3.633199007925989*^9}, 3.6332009629347134`*^9, 
   3.6332789027196426`*^9, 3.6334658212115793`*^9, 3.633466286492192*^9, 
   3.6336968596511374`*^9, 3.633785740019122*^9, 3.633785788364887*^9, 
   3.6343034219093637`*^9, 3.634484724540758*^9, 3.634487910703996*^9, 
   3.634562486968887*^9, 3.6352482496838493`*^9, 3.660918611463942*^9, 
   3.661017612918491*^9, 3.661525023396614*^9, 3.661525865433776*^9, 
   3.6617129125160766`*^9, 3.661712968511279*^9, 3.6621411827680902`*^9, 
   3.6627318070711412`*^9, 3.662916196662219*^9, 3.663010099079508*^9, 
   3.6640059916390944`*^9, 3.6641723634997845`*^9, 3.6642567489375753`*^9, 
   3.6653272469078665`*^9, 3.6653284724499636`*^9, 3.6656907470144887`*^9, 
   3.6763071712833815`*^9, 3.67631399314709*^9, 3.676380489182076*^9, 
   3.676382598427401*^9, 3.6767387645283966`*^9, 3.6769806029063873`*^9, 
   3.6769807661898627`*^9, 3.677523414590315*^9, 3.67758527687752*^9, 
   3.6775875473558674`*^9, 3.697959405205408*^9, 3.69803946067313*^9, 
   3.6981384990962577`*^9, 3.698996465047841*^9, 3.70079976512508*^9, 
   3.7008145715427837`*^9, 3.7009055761655912`*^9, 3.700978722294368*^9, 
   3.7017770936515408`*^9, 3.701778456290646*^9, 3.7024668355238633`*^9, 
   3.7025329087931757`*^9, 3.702627571345501*^9}],

Cell[BoxData[
 FractionBox[
  RowBox[{
   RowBox[{"(", 
    RowBox[{
     RowBox[{"-", "1"}], "+", "s"}], ")"}], " ", "x3", " ", 
   RowBox[{"(", 
    RowBox[{
     RowBox[{"-", "1"}], "+", "\[Mu]"}], ")"}]}], 
  RowBox[{"x1", "+", "x2", "+", 
   RowBox[{
    RowBox[{"(", 
     RowBox[{"x3", "+", "x4"}], ")"}], " ", 
    RowBox[{"(", 
     RowBox[{"1", "+", 
      RowBox[{"s", " ", 
       RowBox[{"(", 
        RowBox[{
         RowBox[{"-", "1"}], "+", "\[Mu]"}], ")"}]}]}], ")"}]}]}]]], "Output",
 CellChangeTimes->{
  3.600684355224394*^9, 3.60068483385577*^9, 3.6011337775210724`*^9, 
   3.612180260264196*^9, 3.6137490264866443`*^9, 3.613749404249251*^9, 
   3.6137496631690607`*^9, 3.6139078540216455`*^9, 3.613908685144183*^9, {
   3.6139087902211933`*^9, 3.613908801063813*^9}, {3.613908960354924*^9, 
   3.61390896832238*^9}, 3.613909393278686*^9, 3.6140771158153353`*^9, 
   3.614077281394806*^9, 3.614077660523491*^9, 3.614078704837222*^9, 
   3.614081704824812*^9, {3.6140817796750927`*^9, 3.614081795127977*^9}, 
   3.61408393954263*^9, 3.6143391523670425`*^9, 3.614420660694667*^9, 
   3.614589829708638*^9, 3.6145933500019875`*^9, 3.614593713440775*^9, 
   3.6145939269679875`*^9, 3.614595567236806*^9, 3.614595622347958*^9, 
   3.614596081798237*^9, {3.6147013009395676`*^9, 3.6147013119721985`*^9}, 
   3.615110528337331*^9, 3.6151168484118185`*^9, 3.615130270930543*^9, 
   3.617460791253066*^9, 3.617470456879159*^9, 3.617558088151014*^9, 
   3.617632322798126*^9, 3.6177390072979493`*^9, 3.618847419221326*^9, 
   3.6189348059830894`*^9, 3.61918027631242*^9, 3.6192786554711185`*^9, 
   3.619348642513401*^9, 3.6193679282145157`*^9, 3.619368061848159*^9, 
   3.632838328638973*^9, 3.6331095903777733`*^9, 3.633178494556966*^9, {
   3.6331989890779114`*^9, 3.633199007925989*^9}, 3.6332009629347134`*^9, 
   3.6332789027196426`*^9, 3.6334658212115793`*^9, 3.633466286492192*^9, 
   3.6336968596511374`*^9, 3.633785740019122*^9, 3.633785788364887*^9, 
   3.6343034219093637`*^9, 3.634484724540758*^9, 3.634487910703996*^9, 
   3.634562486968887*^9, 3.6352482496838493`*^9, 3.660918611463942*^9, 
   3.661017612918491*^9, 3.661525023396614*^9, 3.661525865433776*^9, 
   3.6617129125160766`*^9, 3.661712968511279*^9, 3.6621411827680902`*^9, 
   3.6627318070711412`*^9, 3.662916196662219*^9, 3.663010099079508*^9, 
   3.6640059916390944`*^9, 3.6641723634997845`*^9, 3.6642567489375753`*^9, 
   3.6653272469078665`*^9, 3.6653284724499636`*^9, 3.6656907470144887`*^9, 
   3.6763071712833815`*^9, 3.67631399314709*^9, 3.676380489182076*^9, 
   3.676382598427401*^9, 3.6767387645283966`*^9, 3.6769806029063873`*^9, 
   3.6769807661898627`*^9, 3.677523414590315*^9, 3.67758527687752*^9, 
   3.6775875473558674`*^9, 3.697959405205408*^9, 3.69803946067313*^9, 
   3.6981384990962577`*^9, 3.698996465047841*^9, 3.70079976512508*^9, 
   3.7008145715427837`*^9, 3.7009055761655912`*^9, 3.700978722294368*^9, 
   3.7017770936515408`*^9, 3.701778456290646*^9, 3.7024668355238633`*^9, 
   3.7025329087931757`*^9, 3.70262757137251*^9}],

Cell[BoxData[
 FractionBox[
  RowBox[{
   RowBox[{"(", 
    RowBox[{
     RowBox[{"-", "1"}], "+", "s"}], ")"}], " ", "x4", " ", 
   RowBox[{"(", 
    RowBox[{
     RowBox[{"-", "1"}], "+", "\[Mu]"}], ")"}]}], 
  RowBox[{"x1", "+", "x2", "+", 
   RowBox[{
    RowBox[{"(", 
     RowBox[{"x3", "+", "x4"}], ")"}], " ", 
    RowBox[{"(", 
     RowBox[{"1", "+", 
      RowBox[{"s", " ", 
       RowBox[{"(", 
        RowBox[{
         RowBox[{"-", "1"}], "+", "\[Mu]"}], ")"}]}]}], ")"}]}]}]]], "Output",
 CellChangeTimes->{
  3.600684355224394*^9, 3.60068483385577*^9, 3.6011337775210724`*^9, 
   3.612180260264196*^9, 3.6137490264866443`*^9, 3.613749404249251*^9, 
   3.6137496631690607`*^9, 3.6139078540216455`*^9, 3.613908685144183*^9, {
   3.6139087902211933`*^9, 3.613908801063813*^9}, {3.613908960354924*^9, 
   3.61390896832238*^9}, 3.613909393278686*^9, 3.6140771158153353`*^9, 
   3.614077281394806*^9, 3.614077660523491*^9, 3.614078704837222*^9, 
   3.614081704824812*^9, {3.6140817796750927`*^9, 3.614081795127977*^9}, 
   3.61408393954263*^9, 3.6143391523670425`*^9, 3.614420660694667*^9, 
   3.614589829708638*^9, 3.6145933500019875`*^9, 3.614593713440775*^9, 
   3.6145939269679875`*^9, 3.614595567236806*^9, 3.614595622347958*^9, 
   3.614596081798237*^9, {3.6147013009395676`*^9, 3.6147013119721985`*^9}, 
   3.615110528337331*^9, 3.6151168484118185`*^9, 3.615130270930543*^9, 
   3.617460791253066*^9, 3.617470456879159*^9, 3.617558088151014*^9, 
   3.617632322798126*^9, 3.6177390072979493`*^9, 3.618847419221326*^9, 
   3.6189348059830894`*^9, 3.61918027631242*^9, 3.6192786554711185`*^9, 
   3.619348642513401*^9, 3.6193679282145157`*^9, 3.619368061848159*^9, 
   3.632838328638973*^9, 3.6331095903777733`*^9, 3.633178494556966*^9, {
   3.6331989890779114`*^9, 3.633199007925989*^9}, 3.6332009629347134`*^9, 
   3.6332789027196426`*^9, 3.6334658212115793`*^9, 3.633466286492192*^9, 
   3.6336968596511374`*^9, 3.633785740019122*^9, 3.633785788364887*^9, 
   3.6343034219093637`*^9, 3.634484724540758*^9, 3.634487910703996*^9, 
   3.634562486968887*^9, 3.6352482496838493`*^9, 3.660918611463942*^9, 
   3.661017612918491*^9, 3.661525023396614*^9, 3.661525865433776*^9, 
   3.6617129125160766`*^9, 3.661712968511279*^9, 3.6621411827680902`*^9, 
   3.6627318070711412`*^9, 3.662916196662219*^9, 3.663010099079508*^9, 
   3.6640059916390944`*^9, 3.6641723634997845`*^9, 3.6642567489375753`*^9, 
   3.6653272469078665`*^9, 3.6653284724499636`*^9, 3.6656907470144887`*^9, 
   3.6763071712833815`*^9, 3.67631399314709*^9, 3.676380489182076*^9, 
   3.676382598427401*^9, 3.6767387645283966`*^9, 3.6769806029063873`*^9, 
   3.6769807661898627`*^9, 3.677523414590315*^9, 3.67758527687752*^9, 
   3.6775875473558674`*^9, 3.697959405205408*^9, 3.69803946067313*^9, 
   3.6981384990962577`*^9, 3.698996465047841*^9, 3.70079976512508*^9, 
   3.7008145715427837`*^9, 3.7009055761655912`*^9, 3.700978722294368*^9, 
   3.7017770936515408`*^9, 3.701778456290646*^9, 3.7024668355238633`*^9, 
   3.7025329087931757`*^9, 3.70262757137451*^9}]
}, Open  ]],

Cell[CellGroupData[{

Cell[BoxData[{
 RowBox[{"x1vm", "=", 
  RowBox[{"FullSimplify", "[", 
   RowBox[{"x1\[Mu]", "/", 
    RowBox[{"(", 
     RowBox[{"x1\[Mu]", "+", "x2\[Mu]", "+", 
      RowBox[{"x3\[Mu]", "*", 
       RowBox[{"(", 
        RowBox[{"1", "-", "s"}], ")"}]}], "+", 
      RowBox[{"x4\[Mu]", "*", 
       RowBox[{"(", 
        RowBox[{"1", "-", "s"}], ")"}]}]}], ")"}]}], "]"}]}], "\n", 
 RowBox[{"x2vm", "=", 
  RowBox[{"FullSimplify", "[", 
   RowBox[{"x2\[Mu]", "/", 
    RowBox[{"(", 
     RowBox[{"x1\[Mu]", "+", "x2\[Mu]", "+", 
      RowBox[{"x3\[Mu]", "*", 
       RowBox[{"(", 
        RowBox[{"1", "-", "s"}], ")"}]}], "+", 
      RowBox[{"x4\[Mu]", "*", 
       RowBox[{"(", 
        RowBox[{"1", "-", "s"}], ")"}]}]}], ")"}]}], "]"}]}], "\n", 
 RowBox[{"x3vm", "=", 
  RowBox[{"FullSimplify", "[", 
   RowBox[{
    RowBox[{"(", 
     RowBox[{"x3\[Mu]", "*", 
      RowBox[{"(", 
       RowBox[{"1", "-", "s"}], ")"}]}], ")"}], "/", 
    RowBox[{"(", 
     RowBox[{"x1\[Mu]", "+", "x2\[Mu]", "+", 
      RowBox[{"x3\[Mu]", "*", 
       RowBox[{"(", 
        RowBox[{"1", "-", "s"}], ")"}]}], "+", 
      RowBox[{"x4\[Mu]", "*", 
       RowBox[{"(", 
        RowBox[{"1", "-", "s"}], ")"}]}]}], ")"}]}], "]"}]}], "\n", 
 RowBox[{"x4vm", "=", 
  RowBox[{"FullSimplify", "[", 
   RowBox[{
    RowBox[{"(", 
     RowBox[{"x4\[Mu]", "*", 
      RowBox[{"(", 
       RowBox[{"1", "-", "s"}], ")"}]}], ")"}], "/", 
    RowBox[{"(", 
     RowBox[{"x1\[Mu]", "+", "x2\[Mu]", "+", 
      RowBox[{"x3\[Mu]", "*", 
       RowBox[{"(", 
        RowBox[{"1", "-", "s"}], ")"}]}], "+", 
      RowBox[{"x4\[Mu]", "*", 
       RowBox[{"(", 
        RowBox[{"1", "-", "s"}], ")"}]}]}], ")"}]}], "]"}]}]}], "Input",
 CellChangeTimes->{{3.5637024936838436`*^9, 3.5637025947399855`*^9}, {
  3.5637046643039045`*^9, 3.5637046860769353`*^9}, {3.582450843544535*^9, 
  3.582450857207317*^9}, {3.592753881491682*^9, 3.592753888927108*^9}, {
  3.600091417698067*^9, 3.600091461265559*^9}, {3.6006838794941835`*^9, 
  3.600683910936982*^9}, {3.600684131852618*^9, 3.6006841982684164`*^9}, {
  3.6006843779486933`*^9, 3.6006843836490197`*^9}, {3.6139085723217297`*^9, 
  3.6139085974591675`*^9}, {3.6139086393615646`*^9, 3.613908666713129*^9}, {
  3.6769806131830397`*^9, 3.67698066864883*^9}}],

Cell[BoxData[
 FractionBox[
  RowBox[{"x1", "+", 
   RowBox[{"x3", " ", "\[Mu]"}]}], 
  RowBox[{"x1", "+", "x2", "+", 
   RowBox[{
    RowBox[{"(", 
     RowBox[{"x3", "+", "x4"}], ")"}], " ", 
    RowBox[{"(", 
     RowBox[{"1", "+", 
      RowBox[{"s", " ", 
       RowBox[{"(", 
        RowBox[{
         RowBox[{"-", "1"}], "+", "\[Mu]"}], ")"}]}]}], ")"}]}]}]]], "Output",
 CellChangeTimes->{
  3.600684385071101*^9, 3.6006848357498784`*^9, 3.601133780162224*^9, 
   3.612180263714393*^9, 3.6137490343730955`*^9, 3.61374940703341*^9, 
   3.613749666598256*^9, 3.613908165150441*^9, 3.6139086888373947`*^9, 
   3.613908803667962*^9, 3.6139089727676344`*^9, 3.6139093964908695`*^9, 
   3.6140771199535723`*^9, 3.614077283759941*^9, 3.614077663562665*^9, 
   3.61407870724336*^9, 3.614081712759266*^9, 3.614081797492112*^9, 
   3.6140839441128917`*^9, 3.6143391544961643`*^9, 3.614420662969797*^9, 
   3.6145899182787037`*^9, 3.614593356456356*^9, 3.614593716973977*^9, 
   3.614593929708144*^9, 3.61459557133204*^9, 3.614595624084057*^9, 
   3.614596083654343*^9, 3.61470131444634*^9, 3.6151105316685214`*^9, 
   3.6151168513279853`*^9, 3.615130273534692*^9, 3.6174607938902173`*^9, 
   3.6174704701869197`*^9, 3.6175580919472313`*^9, 3.6176323245972295`*^9, 
   3.617739012133958*^9, 3.6188474236405787`*^9, 3.6189348085442357`*^9, 
   3.6191802790685773`*^9, 3.6192786585122924`*^9, 3.61934865140491*^9, 
   3.619367930933671*^9, 3.6193680639272776`*^9, 3.632838334232293*^9, 
   3.6331095931857777`*^9, 3.633178497095111*^9, {3.633198992308096*^9, 
   3.6331990107231493`*^9}, 3.6332009716952143`*^9, 3.6332789059488277`*^9, 
   3.6334658243827605`*^9, 3.633466289575368*^9, 3.633696862454297*^9, 
   3.6337857485616107`*^9, 3.6337857915490694`*^9, 3.6343034324749684`*^9, 
   3.634484726791887*^9, 3.6344879142311983`*^9, 3.634562489450029*^9, 
   3.635248252207994*^9, 3.6609186132570443`*^9, 3.661017615435635*^9, 
   3.66152503276415*^9, 3.6615258673588867`*^9, 3.6617129151282263`*^9, 
   3.661712983077112*^9, 3.6621411883997*^9, 3.6627318164686785`*^9, 
   3.6629162036106167`*^9, 3.6630101008006067`*^9, 3.66400599401923*^9, 
   3.6641723681550503`*^9, 3.6642567529268036`*^9, 3.6653272488829794`*^9, 
   3.665328474766096*^9, 3.665690748683584*^9, 3.676307176117256*^9, 
   3.6763139970344563`*^9, 3.6763804939751825`*^9, 3.676382600218389*^9, 
   3.6767387693020906`*^9, 3.676980673515543*^9, 3.676980768383643*^9, 
   3.6775234159818096`*^9, 3.677585278546115*^9, 3.677587549648678*^9, 
   3.6979594071330953`*^9, 3.6980394630629797`*^9, 3.6981385026363993`*^9, 
   3.6989964678438315`*^9, 3.700799767675991*^9, 3.7008145741547103`*^9, 
   3.7009055791742287`*^9, 3.700978727563236*^9, 3.7017770971457787`*^9, 
   3.701778462174731*^9, 3.702466838074277*^9, 3.7025329142031765`*^9, 
   3.702627574238524*^9}],

Cell[BoxData[
 FractionBox[
  RowBox[{"x2", "+", 
   RowBox[{"x4", " ", "\[Mu]"}]}], 
  RowBox[{"x1", "+", "x2", "+", 
   RowBox[{
    RowBox[{"(", 
     RowBox[{"x3", "+", "x4"}], ")"}], " ", 
    RowBox[{"(", 
     RowBox[{"1", "+", 
      RowBox[{"s", " ", 
       RowBox[{"(", 
        RowBox[{
         RowBox[{"-", "1"}], "+", "\[Mu]"}], ")"}]}]}], ")"}]}]}]]], "Output",
 CellChangeTimes->{
  3.600684385071101*^9, 3.6006848357498784`*^9, 3.601133780162224*^9, 
   3.612180263714393*^9, 3.6137490343730955`*^9, 3.61374940703341*^9, 
   3.613749666598256*^9, 3.613908165150441*^9, 3.6139086888373947`*^9, 
   3.613908803667962*^9, 3.6139089727676344`*^9, 3.6139093964908695`*^9, 
   3.6140771199535723`*^9, 3.614077283759941*^9, 3.614077663562665*^9, 
   3.61407870724336*^9, 3.614081712759266*^9, 3.614081797492112*^9, 
   3.6140839441128917`*^9, 3.6143391544961643`*^9, 3.614420662969797*^9, 
   3.6145899182787037`*^9, 3.614593356456356*^9, 3.614593716973977*^9, 
   3.614593929708144*^9, 3.61459557133204*^9, 3.614595624084057*^9, 
   3.614596083654343*^9, 3.61470131444634*^9, 3.6151105316685214`*^9, 
   3.6151168513279853`*^9, 3.615130273534692*^9, 3.6174607938902173`*^9, 
   3.6174704701869197`*^9, 3.6175580919472313`*^9, 3.6176323245972295`*^9, 
   3.617739012133958*^9, 3.6188474236405787`*^9, 3.6189348085442357`*^9, 
   3.6191802790685773`*^9, 3.6192786585122924`*^9, 3.61934865140491*^9, 
   3.619367930933671*^9, 3.6193680639272776`*^9, 3.632838334232293*^9, 
   3.6331095931857777`*^9, 3.633178497095111*^9, {3.633198992308096*^9, 
   3.6331990107231493`*^9}, 3.6332009716952143`*^9, 3.6332789059488277`*^9, 
   3.6334658243827605`*^9, 3.633466289575368*^9, 3.633696862454297*^9, 
   3.6337857485616107`*^9, 3.6337857915490694`*^9, 3.6343034324749684`*^9, 
   3.634484726791887*^9, 3.6344879142311983`*^9, 3.634562489450029*^9, 
   3.635248252207994*^9, 3.6609186132570443`*^9, 3.661017615435635*^9, 
   3.66152503276415*^9, 3.6615258673588867`*^9, 3.6617129151282263`*^9, 
   3.661712983077112*^9, 3.6621411883997*^9, 3.6627318164686785`*^9, 
   3.6629162036106167`*^9, 3.6630101008006067`*^9, 3.66400599401923*^9, 
   3.6641723681550503`*^9, 3.6642567529268036`*^9, 3.6653272488829794`*^9, 
   3.665328474766096*^9, 3.665690748683584*^9, 3.676307176117256*^9, 
   3.6763139970344563`*^9, 3.6763804939751825`*^9, 3.676382600218389*^9, 
   3.6767387693020906`*^9, 3.676980673515543*^9, 3.676980768383643*^9, 
   3.6775234159818096`*^9, 3.677585278546115*^9, 3.677587549648678*^9, 
   3.6979594071330953`*^9, 3.6980394630629797`*^9, 3.6981385026363993`*^9, 
   3.6989964678438315`*^9, 3.700799767675991*^9, 3.7008145741547103`*^9, 
   3.7009055791742287`*^9, 3.700978727563236*^9, 3.7017770971457787`*^9, 
   3.701778462174731*^9, 3.702466838074277*^9, 3.7025329142031765`*^9, 
   3.702627574258535*^9}],

Cell[BoxData[
 FractionBox[
  RowBox[{
   RowBox[{"(", 
    RowBox[{
     RowBox[{"-", "1"}], "+", "s"}], ")"}], " ", "x3", " ", 
   RowBox[{"(", 
    RowBox[{
     RowBox[{"-", "1"}], "+", "\[Mu]"}], ")"}]}], 
  RowBox[{"x1", "+", "x2", "+", 
   RowBox[{
    RowBox[{"(", 
     RowBox[{"x3", "+", "x4"}], ")"}], " ", 
    RowBox[{"(", 
     RowBox[{"1", "+", 
      RowBox[{"s", " ", 
       RowBox[{"(", 
        RowBox[{
         RowBox[{"-", "1"}], "+", "\[Mu]"}], ")"}]}]}], ")"}]}]}]]], "Output",
 CellChangeTimes->{
  3.600684385071101*^9, 3.6006848357498784`*^9, 3.601133780162224*^9, 
   3.612180263714393*^9, 3.6137490343730955`*^9, 3.61374940703341*^9, 
   3.613749666598256*^9, 3.613908165150441*^9, 3.6139086888373947`*^9, 
   3.613908803667962*^9, 3.6139089727676344`*^9, 3.6139093964908695`*^9, 
   3.6140771199535723`*^9, 3.614077283759941*^9, 3.614077663562665*^9, 
   3.61407870724336*^9, 3.614081712759266*^9, 3.614081797492112*^9, 
   3.6140839441128917`*^9, 3.6143391544961643`*^9, 3.614420662969797*^9, 
   3.6145899182787037`*^9, 3.614593356456356*^9, 3.614593716973977*^9, 
   3.614593929708144*^9, 3.61459557133204*^9, 3.614595624084057*^9, 
   3.614596083654343*^9, 3.61470131444634*^9, 3.6151105316685214`*^9, 
   3.6151168513279853`*^9, 3.615130273534692*^9, 3.6174607938902173`*^9, 
   3.6174704701869197`*^9, 3.6175580919472313`*^9, 3.6176323245972295`*^9, 
   3.617739012133958*^9, 3.6188474236405787`*^9, 3.6189348085442357`*^9, 
   3.6191802790685773`*^9, 3.6192786585122924`*^9, 3.61934865140491*^9, 
   3.619367930933671*^9, 3.6193680639272776`*^9, 3.632838334232293*^9, 
   3.6331095931857777`*^9, 3.633178497095111*^9, {3.633198992308096*^9, 
   3.6331990107231493`*^9}, 3.6332009716952143`*^9, 3.6332789059488277`*^9, 
   3.6334658243827605`*^9, 3.633466289575368*^9, 3.633696862454297*^9, 
   3.6337857485616107`*^9, 3.6337857915490694`*^9, 3.6343034324749684`*^9, 
   3.634484726791887*^9, 3.6344879142311983`*^9, 3.634562489450029*^9, 
   3.635248252207994*^9, 3.6609186132570443`*^9, 3.661017615435635*^9, 
   3.66152503276415*^9, 3.6615258673588867`*^9, 3.6617129151282263`*^9, 
   3.661712983077112*^9, 3.6621411883997*^9, 3.6627318164686785`*^9, 
   3.6629162036106167`*^9, 3.6630101008006067`*^9, 3.66400599401923*^9, 
   3.6641723681550503`*^9, 3.6642567529268036`*^9, 3.6653272488829794`*^9, 
   3.665328474766096*^9, 3.665690748683584*^9, 3.676307176117256*^9, 
   3.6763139970344563`*^9, 3.6763804939751825`*^9, 3.676382600218389*^9, 
   3.6767387693020906`*^9, 3.676980673515543*^9, 3.676980768383643*^9, 
   3.6775234159818096`*^9, 3.677585278546115*^9, 3.677587549648678*^9, 
   3.6979594071330953`*^9, 3.6980394630629797`*^9, 3.6981385026363993`*^9, 
   3.6989964678438315`*^9, 3.700799767675991*^9, 3.7008145741547103`*^9, 
   3.7009055791742287`*^9, 3.700978727563236*^9, 3.7017770971457787`*^9, 
   3.701778462174731*^9, 3.702466838074277*^9, 3.7025329142031765`*^9, 
   3.7026275742675343`*^9}],

Cell[BoxData[
 FractionBox[
  RowBox[{
   RowBox[{"(", 
    RowBox[{
     RowBox[{"-", "1"}], "+", "s"}], ")"}], " ", "x4", " ", 
   RowBox[{"(", 
    RowBox[{
     RowBox[{"-", "1"}], "+", "\[Mu]"}], ")"}]}], 
  RowBox[{"x1", "+", "x2", "+", 
   RowBox[{
    RowBox[{"(", 
     RowBox[{"x3", "+", "x4"}], ")"}], " ", 
    RowBox[{"(", 
     RowBox[{"1", "+", 
      RowBox[{"s", " ", 
       RowBox[{"(", 
        RowBox[{
         RowBox[{"-", "1"}], "+", "\[Mu]"}], ")"}]}]}], ")"}]}]}]]], "Output",
 CellChangeTimes->{
  3.600684385071101*^9, 3.6006848357498784`*^9, 3.601133780162224*^9, 
   3.612180263714393*^9, 3.6137490343730955`*^9, 3.61374940703341*^9, 
   3.613749666598256*^9, 3.613908165150441*^9, 3.6139086888373947`*^9, 
   3.613908803667962*^9, 3.6139089727676344`*^9, 3.6139093964908695`*^9, 
   3.6140771199535723`*^9, 3.614077283759941*^9, 3.614077663562665*^9, 
   3.61407870724336*^9, 3.614081712759266*^9, 3.614081797492112*^9, 
   3.6140839441128917`*^9, 3.6143391544961643`*^9, 3.614420662969797*^9, 
   3.6145899182787037`*^9, 3.614593356456356*^9, 3.614593716973977*^9, 
   3.614593929708144*^9, 3.61459557133204*^9, 3.614595624084057*^9, 
   3.614596083654343*^9, 3.61470131444634*^9, 3.6151105316685214`*^9, 
   3.6151168513279853`*^9, 3.615130273534692*^9, 3.6174607938902173`*^9, 
   3.6174704701869197`*^9, 3.6175580919472313`*^9, 3.6176323245972295`*^9, 
   3.617739012133958*^9, 3.6188474236405787`*^9, 3.6189348085442357`*^9, 
   3.6191802790685773`*^9, 3.6192786585122924`*^9, 3.61934865140491*^9, 
   3.619367930933671*^9, 3.6193680639272776`*^9, 3.632838334232293*^9, 
   3.6331095931857777`*^9, 3.633178497095111*^9, {3.633198992308096*^9, 
   3.6331990107231493`*^9}, 3.6332009716952143`*^9, 3.6332789059488277`*^9, 
   3.6334658243827605`*^9, 3.633466289575368*^9, 3.633696862454297*^9, 
   3.6337857485616107`*^9, 3.6337857915490694`*^9, 3.6343034324749684`*^9, 
   3.634484726791887*^9, 3.6344879142311983`*^9, 3.634562489450029*^9, 
   3.635248252207994*^9, 3.6609186132570443`*^9, 3.661017615435635*^9, 
   3.66152503276415*^9, 3.6615258673588867`*^9, 3.6617129151282263`*^9, 
   3.661712983077112*^9, 3.6621411883997*^9, 3.6627318164686785`*^9, 
   3.6629162036106167`*^9, 3.6630101008006067`*^9, 3.66400599401923*^9, 
   3.6641723681550503`*^9, 3.6642567529268036`*^9, 3.6653272488829794`*^9, 
   3.665328474766096*^9, 3.665690748683584*^9, 3.676307176117256*^9, 
   3.6763139970344563`*^9, 3.6763804939751825`*^9, 3.676382600218389*^9, 
   3.6767387693020906`*^9, 3.676980673515543*^9, 3.676980768383643*^9, 
   3.6775234159818096`*^9, 3.677585278546115*^9, 3.677587549648678*^9, 
   3.6979594071330953`*^9, 3.6980394630629797`*^9, 3.6981385026363993`*^9, 
   3.6989964678438315`*^9, 3.700799767675991*^9, 3.7008145741547103`*^9, 
   3.7009055791742287`*^9, 3.700978727563236*^9, 3.7017770971457787`*^9, 
   3.701778462174731*^9, 3.702466838074277*^9, 3.7025329142031765`*^9, 
   3.7026275742905426`*^9}]
}, Open  ]]
}, Open  ]]
}, Open  ]],

Cell[CellGroupData[{

Cell["Mating", "Section",
 CellChangeTimes->{{3.58730308929939*^9, 3.5873030906164646`*^9}, {
  3.676816192088087*^9, 3.6768161964873056`*^9}}],

Cell[CellGroupData[{

Cell["\<\
PiTjs = frequency of matings between Pi males and Tj females
For P1 males, the availability of T2 females for mating is affected by the \
frequency of P2 males\
\>", "Subsection",
 CellChangeTimes->{{3.67681523446126*^9, 3.6768152419088926`*^9}, {
  3.676816198863326*^9, 3.676816200176503*^9}, {3.6829195034407415`*^9, 
  3.682919518757167*^9}}],

Cell[BoxData[{
 RowBox[{
  RowBox[{"P2T1s", " ", "=", " ", 
   RowBox[{"Simplify", "[", 
    RowBox[{
     RowBox[{"(", 
      RowBox[{
       RowBox[{"(", 
        RowBox[{"x2vf", "+", "x4vf"}], ")"}], "/", 
       RowBox[{"(", 
        RowBox[{"x1vf", "+", "x2vf", "+", "x3vf", "+", "x4vf"}], ")"}]}], 
      ")"}], "*", 
     RowBox[{"(", 
      RowBox[{
       RowBox[{"(", 
        RowBox[{"x1vm", "+", "x2vm"}], ")"}], "/", 
       RowBox[{"(", 
        RowBox[{"x1vm", "+", "x2vm", "+", "x3vm", "+", "x4vm"}], ")"}]}], 
      ")"}], "*", 
     RowBox[{"(", 
      RowBox[{"1", "-", "\[Rho]"}], ")"}]}], "]"}]}], 
  ";"}], "\[IndentingNewLine]", 
 RowBox[{
  RowBox[{"P1T1s", "=", 
   RowBox[{"Simplify", "[", 
    RowBox[{
     RowBox[{"(", 
      RowBox[{
       RowBox[{"(", 
        RowBox[{"x1vf", "+", "x2vf"}], ")"}], "/", 
       RowBox[{"(", 
        RowBox[{"x1vf", "+", "x2vf", "+", "x3vf", "+", "x4vf"}], ")"}]}], 
      ")"}], "-", "P2T1s"}], "]"}]}], ";"}], "\[IndentingNewLine]", 
 RowBox[{
  RowBox[{"P2T2s", "=", 
   RowBox[{"Simplify", "[", 
    RowBox[{
     RowBox[{"(", 
      RowBox[{
       RowBox[{"(", 
        RowBox[{"x2vf", "+", "x4vf"}], ")"}], "/", 
       RowBox[{"(", 
        RowBox[{"x1vf", "+", "x2vf", "+", "x3vf", "+", "x4vf"}], ")"}]}], 
      ")"}], "-", "P2T1s"}], "]"}]}], ";"}], "\[IndentingNewLine]", 
 RowBox[{
  RowBox[{"P1T2s", "=", 
   RowBox[{"Simplify", "[", 
    RowBox[{
     RowBox[{"(", 
      RowBox[{
       RowBox[{"(", 
        RowBox[{"x1vf", "+", "x3vf"}], ")"}], "/", 
       RowBox[{"(", 
        RowBox[{"x1vf", "+", "x2vf", "+", "x3vf", "+", "x4vf"}], ")"}]}], 
      ")"}], "-", "P1T1s"}], "]"}]}], ";"}]}], "Input",
 CellChangeTimes->{{3.5752807180766315`*^9, 3.5752807260776424`*^9}, {
  3.5752810069800406`*^9, 3.5752810123860483`*^9}, {3.575281486724717*^9, 
  3.5752814910557237`*^9}, {3.5752818818622737`*^9, 3.57528189353829*^9}, {
  3.5752823137478857`*^9, 3.575282338756921*^9}, {3.575282370625966*^9, 
  3.5752823713409677`*^9}, {3.5752824459170723`*^9, 3.5752824760161147`*^9}, {
  3.5770417378227406`*^9, 3.577041760685773*^9}, {3.5788248358511634`*^9, 
  3.578824893693472*^9}, {3.581857771174409*^9, 3.5818577807804227`*^9}, {
  3.587292968204496*^9, 3.5872930015284023`*^9}, {3.5873031422454176`*^9, 
  3.5873031464526587`*^9}, {3.587303177177416*^9, 3.5873031807776213`*^9}, {
  3.592753905739069*^9, 3.592753910741355*^9}, {3.600684738249302*^9, 
  3.600684828538466*^9}, {3.6344910048379707`*^9, 3.6344910121693897`*^9}, {
  3.6352482600354414`*^9, 3.6352482681679068`*^9}, {3.6629170728433332`*^9, 
  3.6629170982147846`*^9}}]
}, Open  ]],

Cell["\<\
Total frequency of P1 males: x1+x3
of P2 males: x2+x4
of T1 females: x1+x2
of T2 females: x3+x4\
\>", "Subsection",
 CellChangeTimes->{
  3.6768152616260777`*^9, {3.682919524519929*^9, 3.682919529745119*^9}}],

Cell["\<\
Within each mating type, the relative frequency of genotypes:
male P2T2: x4/(x2+x4)
male P2T1: x2/(x2+x4)
male P1T2: x3/(x1+x3)
male P1T1: x1/(x1+x3)
female P2T2: x4/(x3+x4)
female P1T2: x3/(x3+x4)
female P2T1: x2/(x1+x2)
female P1T1: x1/(x1+x2)\
\>", "Subsection",
 CellChangeTimes->{
  3.6768152781901054`*^9, {3.6829195325258265`*^9, 3.68291954224369*^9}}],

Cell[CellGroupData[{

Cell["\<\
mij = frequency of xi male genotype mating with xj female genotype

Frequency of x4 male genotype mating with x3 female genotype = m43 = relative \
freq of the male genotype among P2 males * relative freq of the female \
genotype among T2 females * relative freq of a P2T2 mating\
\>", "Subsection",
 CellChangeTimes->{
  3.676815289700117*^9, {3.682919545457153*^9, 3.6829195638266735`*^9}}],

Cell[BoxData[{
 RowBox[{
  RowBox[{"m11", "=", 
   RowBox[{"FullSimplify", "[", 
    RowBox[{
     RowBox[{"(", 
      RowBox[{"x1vf", "/", 
       RowBox[{"(", 
        RowBox[{"x1vf", "+", "x3vf"}], ")"}]}], ")"}], "*", 
     RowBox[{"(", 
      RowBox[{"x1vm", "/", 
       RowBox[{"(", 
        RowBox[{"x1vm", "+", "x2vm"}], ")"}]}], ")"}], "*", "P1T1s"}], 
    "]"}]}], ";"}], "\[IndentingNewLine]", 
 RowBox[{
  RowBox[{"m12", "=", 
   RowBox[{"FullSimplify", "[", 
    RowBox[{
     RowBox[{"(", 
      RowBox[{"x1vf", "/", 
       RowBox[{"(", 
        RowBox[{"x1vf", "+", "x3vf"}], ")"}]}], ")"}], "*", 
     RowBox[{"(", 
      RowBox[{"x2vm", "/", 
       RowBox[{"(", 
        RowBox[{"x1vm", "+", "x2vm"}], ")"}]}], ")"}], "*", "P1T1s"}], 
    "]"}]}], ";"}], "\[IndentingNewLine]", 
 RowBox[{
  RowBox[{"m13", "=", 
   RowBox[{"FullSimplify", "[", 
    RowBox[{
     RowBox[{"(", 
      RowBox[{"x1vf", "/", 
       RowBox[{"(", 
        RowBox[{"x1vf", "+", "x3vf"}], ")"}]}], ")"}], "*", 
     RowBox[{"(", 
      RowBox[{"x3vm", "/", 
       RowBox[{"(", 
        RowBox[{"x3vm", "+", "x4vm"}], ")"}]}], ")"}], "*", "P1T2s"}], 
    "]"}]}], ";"}], "\[IndentingNewLine]", 
 RowBox[{
  RowBox[{"m14", "=", 
   RowBox[{"FullSimplify", "[", 
    RowBox[{
     RowBox[{"(", 
      RowBox[{"x1vf", "/", 
       RowBox[{"(", 
        RowBox[{"x1vf", "+", "x3vf"}], ")"}]}], ")"}], "*", 
     RowBox[{"(", 
      RowBox[{"x4vm", "/", 
       RowBox[{"(", 
        RowBox[{"x3vm", "+", "x4vm"}], ")"}]}], ")"}], "*", "P1T2s"}], 
    "]"}]}], ";"}], "\[IndentingNewLine]", 
 RowBox[{
  RowBox[{"m21", "=", 
   RowBox[{"FullSimplify", "[", 
    RowBox[{
     RowBox[{"(", 
      RowBox[{"x2vf", "/", 
       RowBox[{"(", 
        RowBox[{"x2vf", "+", "x4vf"}], ")"}]}], ")"}], "*", 
     RowBox[{"(", 
      RowBox[{"x1vm", "/", 
       RowBox[{"(", 
        RowBox[{"x1vm", "+", "x2vm"}], ")"}]}], ")"}], "*", "P2T1s"}], 
    "]"}]}], ";"}], "\[IndentingNewLine]", 
 RowBox[{
  RowBox[{"m22", "=", 
   RowBox[{"FullSimplify", "[", 
    RowBox[{
     RowBox[{"(", 
      RowBox[{"x2vf", "/", 
       RowBox[{"(", 
        RowBox[{"x2vf", "+", "x4vf"}], ")"}]}], ")"}], "*", 
     RowBox[{"(", 
      RowBox[{"x2vm", "/", 
       RowBox[{"(", 
        RowBox[{"x1vm", "+", "x2vm"}], ")"}]}], ")"}], "*", "P2T1s"}], 
    "]"}]}], ";"}], "\[IndentingNewLine]", 
 RowBox[{
  RowBox[{"m23", "=", 
   RowBox[{"FullSimplify", "[", 
    RowBox[{
     RowBox[{"(", 
      RowBox[{"x2vf", "/", 
       RowBox[{"(", 
        RowBox[{"x2vf", "+", "x4vf"}], ")"}]}], ")"}], "*", 
     RowBox[{"(", 
      RowBox[{"x3vm", "/", 
       RowBox[{"(", 
        RowBox[{"x3vm", "+", "x4vm"}], ")"}]}], ")"}], "*", "P2T2s"}], 
    "]"}]}], ";"}], "\[IndentingNewLine]", 
 RowBox[{
  RowBox[{"m24", "=", 
   RowBox[{"FullSimplify", "[", 
    RowBox[{
     RowBox[{"(", 
      RowBox[{"x2vf", "/", 
       RowBox[{"(", 
        RowBox[{"x2vf", "+", "x4vf"}], ")"}]}], ")"}], "*", 
     RowBox[{"(", 
      RowBox[{"x4vm", "/", 
       RowBox[{"(", 
        RowBox[{"x3vm", "+", "x4vm"}], ")"}]}], ")"}], "*", "P2T2s"}], 
    "]"}]}], ";"}], "\[IndentingNewLine]", 
 RowBox[{
  RowBox[{"m31", "=", 
   RowBox[{"FullSimplify", "[", 
    RowBox[{
     RowBox[{"(", 
      RowBox[{"x3vf", "/", 
       RowBox[{"(", 
        RowBox[{"x1vf", "+", "x3vf"}], ")"}]}], ")"}], "*", 
     RowBox[{"(", 
      RowBox[{"x1vm", "/", 
       RowBox[{"(", 
        RowBox[{"x1vm", "+", "x2vm"}], ")"}]}], ")"}], "*", "P1T1s"}], 
    "]"}]}], ";"}], "\[IndentingNewLine]", 
 RowBox[{
  RowBox[{"m32", "=", 
   RowBox[{"FullSimplify", "[", 
    RowBox[{
     RowBox[{"(", 
      RowBox[{"x3vf", "/", 
       RowBox[{"(", 
        RowBox[{"x1vf", "+", "x3vf"}], ")"}]}], ")"}], "*", 
     RowBox[{"(", 
      RowBox[{"x2vm", "/", 
       RowBox[{"(", 
        RowBox[{"x1vm", "+", "x2vm"}], ")"}]}], ")"}], "*", "P1T1s"}], 
    "]"}]}], ";"}], "\[IndentingNewLine]", 
 RowBox[{
  RowBox[{"m33", "=", 
   RowBox[{"FullSimplify", "[", 
    RowBox[{
     RowBox[{"(", 
      RowBox[{"x3vf", "/", 
       RowBox[{"(", 
        RowBox[{"x1vf", "+", "x3vf"}], ")"}]}], ")"}], "*", 
     RowBox[{"(", 
      RowBox[{"x3vm", "/", 
       RowBox[{"(", 
        RowBox[{"x3vm", "+", "x4vm"}], ")"}]}], ")"}], "*", "P1T2s"}], 
    "]"}]}], ";"}], "\[IndentingNewLine]", 
 RowBox[{
  RowBox[{"m34", "=", 
   RowBox[{"FullSimplify", "[", 
    RowBox[{
     RowBox[{"(", 
      RowBox[{"x3vf", "/", 
       RowBox[{"(", 
        RowBox[{"x1vf", "+", "x3vf"}], ")"}]}], ")"}], "*", 
     RowBox[{"(", 
      RowBox[{"x4vm", "/", 
       RowBox[{"(", 
        RowBox[{"x3vm", "+", "x4vm"}], ")"}]}], ")"}], "*", "P1T2s"}], 
    "]"}]}], ";"}], "\[IndentingNewLine]", 
 RowBox[{
  RowBox[{"m41", "=", 
   RowBox[{"FullSimplify", "[", 
    RowBox[{
     RowBox[{"(", 
      RowBox[{"x4vf", "/", 
       RowBox[{"(", 
        RowBox[{"x2vf", "+", "x4vf"}], ")"}]}], ")"}], "*", 
     RowBox[{"(", 
      RowBox[{"x1vm", "/", 
       RowBox[{"(", 
        RowBox[{"x1vm", "+", "x2vm"}], ")"}]}], ")"}], "*", "P2T1s"}], 
    "]"}]}], ";"}], "\[IndentingNewLine]", 
 RowBox[{
  RowBox[{"m42", "=", 
   RowBox[{"FullSimplify", "[", 
    RowBox[{
     RowBox[{"(", 
      RowBox[{"x4vf", "/", 
       RowBox[{"(", 
        RowBox[{"x2vf", "+", "x4vf"}], ")"}]}], ")"}], "*", 
     RowBox[{"(", 
      RowBox[{"x2vm", "/", 
       RowBox[{"(", 
        RowBox[{"x1vm", "+", "x2vm"}], ")"}]}], ")"}], "*", "P2T1s"}], 
    "]"}]}], ";"}], "\[IndentingNewLine]", 
 RowBox[{
  RowBox[{"m43", "=", 
   RowBox[{"FullSimplify", "[", 
    RowBox[{
     RowBox[{"(", 
      RowBox[{"x4vf", "/", 
       RowBox[{"(", 
        RowBox[{"x2vf", "+", "x4vf"}], ")"}]}], ")"}], "*", 
     RowBox[{"(", 
      RowBox[{"x3vm", "/", 
       RowBox[{"(", 
        RowBox[{"x3vm", "+", "x4vm"}], ")"}]}], ")"}], "*", "P2T2s"}], 
    "]"}]}], ";"}], "\[IndentingNewLine]", 
 RowBox[{
  RowBox[{"m44", "=", 
   RowBox[{"FullSimplify", "[", 
    RowBox[{
     RowBox[{"(", 
      RowBox[{"x4vf", "/", 
       RowBox[{"(", 
        RowBox[{"x2vf", "+", "x4vf"}], ")"}]}], ")"}], "*", 
     RowBox[{"(", 
      RowBox[{"x4vm", "/", 
       RowBox[{"(", 
        RowBox[{"x3vm", "+", "x4vm"}], ")"}]}], ")"}], "*", "P2T2s"}], 
    "]"}]}], ";"}]}], "Input",
 CellChangeTimes->{{3.581857249656675*^9, 3.581857255887684*^9}, {
   3.581857444298949*^9, 3.5818574513199587`*^9}, 3.5818574827800035`*^9, {
   3.5818575131190457`*^9, 3.5818577004913096`*^9}, {3.581857751650382*^9, 
   3.581857756396388*^9}, 3.581857793867441*^9, {3.5824588709281993`*^9, 
   3.5824588743643956`*^9}, {3.587303300234454*^9, 3.58730332970214*^9}, {
   3.592754085649359*^9, 3.592754087317455*^9}, {3.59342548289776*^9, 
   3.5934254832397795`*^9}, {3.600684437056074*^9, 3.6006845625702534`*^9}, {
   3.6139094446636252`*^9, 3.613909455850265*^9}, {3.614595538141142*^9, 
   3.6145955440344787`*^9}, {3.6145955802325487`*^9, 
   3.6145955817946386`*^9}, {3.614595880182705*^9, 3.6145958910463266`*^9}, {
   3.615116812785781*^9, 3.615116839014281*^9}, {3.6328383967138667`*^9, 
   3.6328383986989803`*^9}, {3.6334659089305964`*^9, 3.633465910723699*^9}, {
   3.6336968802923174`*^9, 3.6336968817243996`*^9}, {3.634491029034354*^9, 
   3.6344910579540086`*^9}, {3.6615251965155163`*^9, 3.6615252320765505`*^9}, 
   3.700978739454454*^9, {3.7024668530113506`*^9, 3.702466884768856*^9}}]
}, Open  ]],

Cell[CellGroupData[{

Cell["\<\
Check: should add up to relative frequency of each male genotype, and total \
to 1:\
\>", "Subsection",
 CellChangeTimes->{
  3.676815310340654*^9, {3.682919568711413*^9, 3.682919568924486*^9}}],

Cell[BoxData[{
 RowBox[{
  RowBox[{"m1j", "=", 
   RowBox[{"FullSimplify", "[", 
    RowBox[{"m11", "+", "m12", "+", "m13", "+", "m14"}], "]"}]}], 
  ";"}], "\[IndentingNewLine]", 
 RowBox[{
  RowBox[{"m2j", "=", 
   RowBox[{"FullSimplify", "[", 
    RowBox[{"m21", "+", "m22", "+", "m23", "+", "m24"}], "]"}]}], 
  ";"}], "\[IndentingNewLine]", 
 RowBox[{
  RowBox[{"m3j", "=", 
   RowBox[{"FullSimplify", "[", 
    RowBox[{"m31", "+", "m32", "+", "m33", "+", "m34"}], "]"}]}], 
  ";"}], "\[IndentingNewLine]", 
 RowBox[{
  RowBox[{"m4j", "=", 
   RowBox[{"FullSimplify", "[", 
    RowBox[{"m41", "+", "m42", "+", "m43", "+", "m44"}], "]"}]}], 
  ";"}], "\[IndentingNewLine]", 
 RowBox[{
  RowBox[{"FullSimplify", "[", 
   RowBox[{"m1j", "+", "m2j", "+", "m3j", "+", "m4j"}], "]"}], 
  ";"}]}], "Input",
 CellChangeTimes->{{3.581860955302915*^9, 3.5818610029689827`*^9}, {
   3.5818610520910516`*^9, 3.5818610715650787`*^9}, {3.5873033485982203`*^9, 
   3.5873033842652607`*^9}, {3.614593847746456*^9, 3.6145938585690756`*^9}, {
   3.6332010639764924`*^9, 3.6332010961883345`*^9}, 3.6352482846158476`*^9, 
   3.662141230519774*^9, {3.6656907615543203`*^9, 3.665690762959401*^9}, {
   3.702466894889305*^9, 3.7024669008558755`*^9}}],

Cell[BoxData[{
 RowBox[{
  RowBox[{"mi1", "=", 
   RowBox[{"FullSimplify", "[", 
    RowBox[{"m11", "+", "m21", "+", "m31", "+", "m41"}], "]"}]}], 
  ";"}], "\[IndentingNewLine]", 
 RowBox[{
  RowBox[{"mi2", "=", 
   RowBox[{"FullSimplify", "[", 
    RowBox[{"m12", "+", "m22", "+", "m32", "+", "m42"}], "]"}]}], 
  ";"}], "\[IndentingNewLine]", 
 RowBox[{
  RowBox[{"mi3", "=", 
   RowBox[{"FullSimplify", "[", 
    RowBox[{"m13", "+", "m23", "+", "m33", "+", "m43"}], "]"}]}], 
  ";"}], "\[IndentingNewLine]", 
 RowBox[{
  RowBox[{"mi4", "=", 
   RowBox[{"FullSimplify", "[", 
    RowBox[{"m14", "+", "m24", "+", "m34", "+", "m44"}], "]"}]}], 
  ";"}], "\[IndentingNewLine]", 
 RowBox[{
  RowBox[{"FullSimplify", "[", 
   RowBox[{"mi1", "+", "mi2", "+", "mi3", "+", "mi4"}], "]"}], 
  ";"}]}], "Input",
 CellChangeTimes->{{3.5927564870987144`*^9, 3.592756526047942*^9}, {
   3.614593866144509*^9, 3.6145939053287497`*^9}, {3.633201102134675*^9, 
   3.6332011329874396`*^9}, 3.635248287822031*^9, 3.662141232313777*^9, {
   3.702466905853712*^9, 3.7024669129805117`*^9}}]
}, Open  ]]
}, Open  ]],

Cell[CellGroupData[{

Cell["Fecundity selection", "Section",
 CellChangeTimes->{{3.5873053537429085`*^9, 3.587305356242051*^9}}],

Cell[CellGroupData[{

Cell["\<\
All matings with T2 females have fecundity = 1+f, where 0 <= f, while matings \
with T1 females have fecundity = 1\
\>", "Subsection",
 CellChangeTimes->{
  3.6768153412827463`*^9, {3.676815392671563*^9, 3.676815412471835*^9}, {
   3.676816172952758*^9, 3.676816181296443*^9}, {3.682919574787566*^9, 
   3.6829195773154697`*^9}}],

Cell[BoxData[{
 RowBox[{
  RowBox[{"m11f", "=", 
   RowBox[{"FullSimplify", "[", 
    RowBox[{"m11", "*", "1"}], "]"}]}], ";"}], "\[IndentingNewLine]", 
 RowBox[{
  RowBox[{"m12f", "=", 
   RowBox[{"FullSimplify", "[", 
    RowBox[{"m12", "*", "1"}], "]"}]}], ";"}], "\[IndentingNewLine]", 
 RowBox[{
  RowBox[{"m13f", "=", 
   RowBox[{"FullSimplify", "[", 
    RowBox[{"m13", "*", 
     RowBox[{"(", 
      RowBox[{"1", "+", "f"}], ")"}]}], "]"}]}], ";"}], "\[IndentingNewLine]", 
 RowBox[{
  RowBox[{"m14f", "=", 
   RowBox[{"FullSimplify", "[", 
    RowBox[{"m14", "*", 
     RowBox[{"(", 
      RowBox[{"1", "+", "f"}], ")"}]}], "]"}]}], ";"}], "\[IndentingNewLine]", 
 RowBox[{
  RowBox[{"m21f", "=", 
   RowBox[{"FullSimplify", "[", 
    RowBox[{"m21", "*", "1"}], "]"}]}], ";"}], "\[IndentingNewLine]", 
 RowBox[{
  RowBox[{"m22f", "=", 
   RowBox[{"FullSimplify", "[", 
    RowBox[{"m22", "*", "1"}], "]"}]}], ";"}], "\[IndentingNewLine]", 
 RowBox[{
  RowBox[{"m23f", "=", 
   RowBox[{"FullSimplify", "[", 
    RowBox[{"m23", "*", 
     RowBox[{"(", 
      RowBox[{"1", "+", "f"}], ")"}]}], "]"}]}], ";"}], "\[IndentingNewLine]", 
 RowBox[{
  RowBox[{"m24f", "=", 
   RowBox[{"FullSimplify", "[", 
    RowBox[{"m24", "*", 
     RowBox[{"(", 
      RowBox[{"1", "+", "f"}], ")"}]}], "]"}]}], ";"}], "\[IndentingNewLine]", 
 RowBox[{
  RowBox[{"m31f", "=", 
   RowBox[{"FullSimplify", "[", 
    RowBox[{"m31", "*", "1"}], "]"}]}], ";"}], "\[IndentingNewLine]", 
 RowBox[{
  RowBox[{"m32f", "=", 
   RowBox[{"FullSimplify", "[", 
    RowBox[{"m32", "*", "1"}], "]"}]}], ";"}], "\[IndentingNewLine]", 
 RowBox[{
  RowBox[{"m33f", "=", 
   RowBox[{"FullSimplify", "[", 
    RowBox[{"m33", "*", 
     RowBox[{"(", 
      RowBox[{"1", "+", "f"}], ")"}]}], "]"}]}], ";"}], "\[IndentingNewLine]", 
 RowBox[{
  RowBox[{"m34f", "=", 
   RowBox[{"FullSimplify", "[", 
    RowBox[{"m34", "*", 
     RowBox[{"(", 
      RowBox[{"1", "+", "f"}], ")"}]}], "]"}]}], ";"}], "\[IndentingNewLine]", 
 RowBox[{
  RowBox[{"m41f", "=", 
   RowBox[{"FullSimplify", "[", 
    RowBox[{"m41", "*", "1"}], "]"}]}], ";"}], "\[IndentingNewLine]", 
 RowBox[{
  RowBox[{"m42f", "=", 
   RowBox[{"FullSimplify", "[", 
    RowBox[{"m42", "*", "1"}], "]"}]}], ";"}], "\[IndentingNewLine]", 
 RowBox[{
  RowBox[{"m43f", "=", 
   RowBox[{"FullSimplify", "[", 
    RowBox[{"m43", "*", 
     RowBox[{"(", 
      RowBox[{"1", "+", "f"}], ")"}]}], "]"}]}], ";"}], "\[IndentingNewLine]", 
 RowBox[{
  RowBox[{"m44f", "=", 
   RowBox[{"FullSimplify", "[", 
    RowBox[{"m44", "*", 
     RowBox[{"(", 
      RowBox[{"1", "+", "f"}], ")"}]}], "]"}]}], ";"}]}], "Input",
 CellChangeTimes->{{3.6041773365833826`*^9, 3.604177457749313*^9}, {
  3.604177522062991*^9, 3.6041775781511993`*^9}, {3.6332011515635023`*^9, 
  3.633201212107965*^9}, {3.6352482921802807`*^9, 3.6352483080221863`*^9}, {
  3.662917557549057*^9, 3.662917590371935*^9}, {3.7024669211200137`*^9, 
  3.702466941054892*^9}}]
}, Open  ]],

Cell[CellGroupData[{

Cell["\<\
 Normalize by fb, which is the mean fecundity across the population\
\>", "Subsection",
 CellChangeTimes->{{3.6768153737874966`*^9, 3.6768153862960806`*^9}}],

Cell[BoxData[
 RowBox[{
  RowBox[{"fb", "=", 
   RowBox[{"FullSimplify", "[", 
    RowBox[{
     RowBox[{"1", "*", 
      RowBox[{"(", 
       RowBox[{
       "m11", "+", "m12", "+", "m21", "+", "m22", "+", "m31", "+", "m32", "+",
         "m41", "+", "m42"}], ")"}]}], "+", 
     RowBox[{
      RowBox[{"(", 
       RowBox[{"1", "+", "f"}], ")"}], "*", 
      RowBox[{"(", 
       RowBox[{
       "m13", "+", "m14", "+", "m23", "+", "m24", "+", "m33", "+", "m34", "+",
         "m43", "+", "m44"}], ")"}]}]}], "]"}]}], ";"}]], "Input",
 CellChangeTimes->{{3.58185560968136*^9, 3.58185560981136*^9}, {
   3.5818556920034757`*^9, 3.581855710726502*^9}, {3.5873058130331783`*^9, 
   3.5873058515353804`*^9}, {3.6332012270458193`*^9, 3.6332012396485405`*^9}, 
   3.635248314263543*^9, 3.6617131173517923`*^9, 3.70246694894729*^9}]
}, Open  ]],

Cell[CellGroupData[{

Cell["Normalized matings are thus:", "Subsection",
 CellChangeTimes->{{3.6768154274007206`*^9, 3.676815431295354*^9}}],

Cell[BoxData[{
 RowBox[{
  RowBox[{"no11", "=", 
   RowBox[{"FullSimplify", "[", 
    RowBox[{"m11f", "/", "fb"}], "]"}]}], ";"}], "\n", 
 RowBox[{
  RowBox[{"no12", "=", 
   RowBox[{"FullSimplify", "[", 
    RowBox[{"m12f", "/", "fb"}], "]"}]}], ";"}], "\n", 
 RowBox[{
  RowBox[{"no13", "=", 
   RowBox[{"FullSimplify", "[", 
    RowBox[{"m13f", "/", "fb"}], "]"}]}], ";"}], "\n", 
 RowBox[{
  RowBox[{"no14", "=", 
   RowBox[{"FullSimplify", "[", 
    RowBox[{"m14f", "/", "fb"}], "]"}]}], ";"}], "\n", 
 RowBox[{
  RowBox[{"no21", "=", 
   RowBox[{"FullSimplify", "[", 
    RowBox[{"m21f", "/", "fb"}], "]"}]}], ";"}], "\n", 
 RowBox[{
  RowBox[{"no22", "=", 
   RowBox[{"FullSimplify", "[", 
    RowBox[{"m22f", "/", "fb"}], "]"}]}], ";"}], "\n", 
 RowBox[{
  RowBox[{"no23", "=", 
   RowBox[{"FullSimplify", "[", 
    RowBox[{"m23f", "/", "fb"}], "]"}]}], ";"}], "\n", 
 RowBox[{
  RowBox[{"no24", "=", 
   RowBox[{"FullSimplify", "[", 
    RowBox[{"m24f", "/", "fb"}], "]"}]}], ";"}], "\n", 
 RowBox[{
  RowBox[{"no31", "=", 
   RowBox[{"FullSimplify", "[", 
    RowBox[{"m31f", "/", "fb"}], "]"}]}], ";"}], "\n", 
 RowBox[{
  RowBox[{"no32", "=", 
   RowBox[{"FullSimplify", "[", 
    RowBox[{"m32f", "/", "fb"}], "]"}]}], ";"}], "\n", 
 RowBox[{
  RowBox[{"no33", "=", 
   RowBox[{"FullSimplify", "[", 
    RowBox[{"m33f", "/", "fb"}], "]"}]}], ";"}], "\n", 
 RowBox[{
  RowBox[{"no34", "=", 
   RowBox[{"FullSimplify", "[", 
    RowBox[{"m34f", "/", "fb"}], "]"}]}], ";"}], "\n", 
 RowBox[{
  RowBox[{"no41", "=", 
   RowBox[{"FullSimplify", "[", 
    RowBox[{"m41f", "/", "fb"}], "]"}]}], ";"}], "\n", 
 RowBox[{
  RowBox[{"no42", "=", 
   RowBox[{"FullSimplify", "[", 
    RowBox[{"m42f", "/", "fb"}], "]"}]}], ";"}], "\n", 
 RowBox[{
  RowBox[{"no43", "=", 
   RowBox[{"FullSimplify", "[", 
    RowBox[{"m43f", "/", "fb"}], "]"}]}], ";"}], "\n", 
 RowBox[{
  RowBox[{"no44", "=", 
   RowBox[{"FullSimplify", "[", 
    RowBox[{"m44f", "/", "fb"}], "]"}]}], ";"}]}], "Input",
 CellChangeTimes->CompressedData["
1:eJxTTMoPSmViYGAQAWIQzXSp/eON9a8cCxT4foDotZGflt8E0lzPa1eAaK3Q
o1K3gfSUtbPkQPQL/znHOTa+cqwKXH0SRC9osLkAottrZ1wE0YVTjxvY7Xrl
GPJZywZEx3GaXAfRUh8mgOlFj45/Wrv3laOdh8UvEM12elnjoiOvHP2EL4Dp
bYz/Al8dfeX45RZHEIhmMHiblXPrlaNeYUUOiI6R1ZVc9+aV4xbdbWB638qt
tn+AdEHrbTCt4MfFc0LwteMe8f2CYFqSe8Z60deOdsbvZoJojaUr7ml6vHaU
s7n/CESLPVjy6ReQ7pS58htE226rEzvg/9oxec9XaRB96tPX768mvXa0NG79
A6LLbiYaPp362lH3/j0TEA0AwP+xng==
  "]]
}, Open  ]]
}, Open  ]],

Cell[CellGroupData[{

Cell["Table format", "Section",
 CellChangeTimes->{{3.5873856250673556`*^9, 3.587385635657961*^9}}],

Cell[BoxData[
 RowBox[{"ClearAll", "[", "F", "]"}]], "Input",
 CellChangeTimes->{{3.563709755336135*^9, 3.563709758501139*^9}, {
  3.635248341979129*^9, 3.6352483432532015`*^9}, {3.6656909132059946`*^9, 
  3.6656909140750437`*^9}}],

Cell[CellGroupData[{

Cell[BoxData[
 RowBox[{"F", "=", " ", 
  RowBox[{"Table", "[", 
   RowBox[{"0", ",", " ", 
    RowBox[{"{", 
     RowBox[{"i", ",", "4"}], "}"}], ",", " ", 
    RowBox[{"{", 
     RowBox[{"j", ",", "4"}], "}"}]}], "]"}]}]], "Input",
 CellChangeTimes->{{3.563709877736307*^9, 3.563709889218323*^9}}],

Cell[BoxData[
 RowBox[{"{", 
  RowBox[{
   RowBox[{"{", 
    RowBox[{"0", ",", "0", ",", "0", ",", "0"}], "}"}], ",", 
   RowBox[{"{", 
    RowBox[{"0", ",", "0", ",", "0", ",", "0"}], "}"}], ",", 
   RowBox[{"{", 
    RowBox[{"0", ",", "0", ",", "0", ",", "0"}], "}"}], ",", 
   RowBox[{"{", 
    RowBox[{"0", ",", "0", ",", "0", ",", "0"}], "}"}]}], "}"}]], "Output",
 CellChangeTimes->{
  3.587306834401597*^9, 3.587307203200691*^9, 3.5873855071226096`*^9, 
   3.5879001207104287`*^9, 3.589106742861032*^9, 3.589107675480375*^9, 
   3.5892053559442406`*^9, 3.590318421788558*^9, 3.590415139251726*^9, 
   3.5909249409300423`*^9, 3.592735857826788*^9, 3.5927542184179535`*^9, 
   3.592754364066284*^9, 3.5927546531068163`*^9, 3.5927549297516394`*^9, 
   3.592756870658653*^9, 3.592757179852338*^9, {3.5934255598551617`*^9, 
   3.593425578984256*^9}, 3.593443038716895*^9, 3.5952587422740297`*^9, 
   3.5987122507627945`*^9, 3.598794787277624*^9, 3.6000931595106936`*^9, 
   3.60417790737803*^9, 3.605549209878171*^9, 3.6072553857821946`*^9, 
   3.6073428088660865`*^9, 3.6074215282100306`*^9, 3.6137336546024227`*^9, 
   3.6137494591453905`*^9, 3.6137497046354322`*^9, 3.6139082180714684`*^9, 
   3.6139087207052174`*^9, 3.61390884611239*^9, {3.613909013243949*^9, 
   3.613909017554196*^9}, 3.6139094982746916`*^9, 3.6140771551575856`*^9, 
   3.614077452936618*^9, 3.6140787725020924`*^9, 3.614081754433649*^9, 
   3.614081837339391*^9, 3.614084008109552*^9, 3.6143391936684046`*^9, 
   3.6144206965887203`*^9, 3.6145899614931755`*^9, 3.6145940072285786`*^9, 
   3.6147013463281636`*^9, 3.6151105764400826`*^9, 3.615116925702239*^9, 
   3.6151303026103544`*^9, 3.617460824256954*^9, 3.617470523814987*^9, 
   3.6175581221989613`*^9, 3.617632353563886*^9, 3.617739051399227*^9, 
   3.6188475238013077`*^9, 3.6189348395260077`*^9, 3.619180318068808*^9, 
   3.6192786954354043`*^9, 3.619349009310381*^9, 3.6193679654926476`*^9, 
   3.6193680943490176`*^9, 3.6328384678829374`*^9, 3.633109649377077*^9, 
   3.633178534954276*^9, 3.6332013143438125`*^9, 3.63327896037094*^9, 
   3.6334663336798906`*^9, 3.633696917061421*^9, 3.633785838396749*^9, 
   3.634303502928998*^9, 3.6344847547294846`*^9, 3.6344911462030563`*^9, 
   3.6345625464822907`*^9, 3.6352483462093706`*^9, 3.6609186732894783`*^9, 
   3.6610176470534434`*^9, 3.6615254568424063`*^9, 3.661525951435695*^9, 
   3.6621414193425055`*^9, 3.662731869708724*^9, 3.6629176442910185`*^9, 
   3.663010231887104*^9, 3.664006035187585*^9, 3.664172400400895*^9, 
   3.664256785933691*^9, 3.6653272751454816`*^9, 3.6653285003885612`*^9, 
   3.665690782509519*^9, 3.665690916132162*^9, 3.6763072213300447`*^9, 
   3.676314029406089*^9, 3.676382688807578*^9, 3.676738801200547*^9, 
   3.676980798818036*^9, 3.6775234336770887`*^9, 3.6775852981450367`*^9, 
   3.67758756977279*^9, 3.6979594320869503`*^9, 3.698039490923862*^9, 
   3.6981385314273767`*^9, 3.698996493532936*^9, 3.7007997936201925`*^9, 
   3.7008145983933086`*^9, 3.7009059692101736`*^9, 3.7009806456689425`*^9, 
   3.7017775495372896`*^9, 3.7017782651030517`*^9, 3.7017790623800135`*^9, 
   3.7024669951370773`*^9, 3.7025329611137614`*^9, 3.7026276076303387`*^9}]
}, Open  ]],

Cell[BoxData[{
 RowBox[{
  RowBox[{
   RowBox[{"F", "[", 
    RowBox[{"[", 
     RowBox[{"1", ",", "1"}], "]"}], "]"}], "=", "no11"}], 
  ";"}], "\[IndentingNewLine]", 
 RowBox[{
  RowBox[{
   RowBox[{"F", "[", 
    RowBox[{"[", 
     RowBox[{"1", ",", "2"}], "]"}], "]"}], "=", "no12"}], 
  ";"}], "\[IndentingNewLine]", 
 RowBox[{
  RowBox[{
   RowBox[{"F", "[", 
    RowBox[{"[", 
     RowBox[{"1", ",", "3"}], "]"}], "]"}], "=", "no13"}], 
  ";"}], "\[IndentingNewLine]", 
 RowBox[{
  RowBox[{
   RowBox[{"F", "[", 
    RowBox[{"[", 
     RowBox[{"1", ",", "4"}], "]"}], "]"}], "=", "no14"}], 
  ";"}], "\[IndentingNewLine]", 
 RowBox[{
  RowBox[{
   RowBox[{"F", "[", 
    RowBox[{"[", 
     RowBox[{"2", ",", "1"}], "]"}], "]"}], "=", "no21"}], 
  ";"}], "\[IndentingNewLine]", 
 RowBox[{
  RowBox[{
   RowBox[{"F", "[", 
    RowBox[{"[", 
     RowBox[{"2", ",", "2"}], "]"}], "]"}], "=", "no22"}], 
  ";"}], "\[IndentingNewLine]", 
 RowBox[{
  RowBox[{
   RowBox[{"F", "[", 
    RowBox[{"[", 
     RowBox[{"2", ",", "3"}], "]"}], "]"}], "=", "no23"}], 
  ";"}], "\[IndentingNewLine]", 
 RowBox[{
  RowBox[{
   RowBox[{"F", "[", 
    RowBox[{"[", 
     RowBox[{"2", ",", "4"}], "]"}], "]"}], "=", "no24"}], 
  ";"}], "\[IndentingNewLine]", 
 RowBox[{
  RowBox[{
   RowBox[{"F", "[", 
    RowBox[{"[", 
     RowBox[{"3", ",", "1"}], "]"}], "]"}], "=", "no31"}], 
  ";"}], "\[IndentingNewLine]", 
 RowBox[{
  RowBox[{
   RowBox[{"F", "[", 
    RowBox[{"[", 
     RowBox[{"3", ",", "2"}], "]"}], "]"}], "=", "no32"}], 
  ";"}], "\[IndentingNewLine]", 
 RowBox[{
  RowBox[{
   RowBox[{"F", "[", 
    RowBox[{"[", 
     RowBox[{"3", ",", "3"}], "]"}], "]"}], "=", "no33"}], 
  ";"}], "\[IndentingNewLine]", 
 RowBox[{
  RowBox[{
   RowBox[{"F", "[", 
    RowBox[{"[", 
     RowBox[{"3", ",", "4"}], "]"}], "]"}], "=", "no34"}], 
  ";"}], "\[IndentingNewLine]", 
 RowBox[{
  RowBox[{
   RowBox[{"F", "[", 
    RowBox[{"[", 
     RowBox[{"4", ",", "1"}], "]"}], "]"}], "=", "no41"}], 
  ";"}], "\[IndentingNewLine]", 
 RowBox[{
  RowBox[{
   RowBox[{"F", "[", 
    RowBox[{"[", 
     RowBox[{"4", ",", "2"}], "]"}], "]"}], "=", "no42"}], 
  ";"}], "\[IndentingNewLine]", 
 RowBox[{
  RowBox[{
   RowBox[{"F", "[", 
    RowBox[{"[", 
     RowBox[{"4", ",", "3"}], "]"}], "]"}], "=", "no43"}], 
  ";"}], "\[IndentingNewLine]", 
 RowBox[{
  RowBox[{
   RowBox[{"F", "[", 
    RowBox[{"[", 
     RowBox[{"4", ",", "4"}], "]"}], "]"}], "=", "no44"}], ";"}]}], "Input",
 CellChangeTimes->{{3.563104785111946*^9, 3.563104787056949*^9}, {
  3.563705940264703*^9, 3.563705971279746*^9}, {3.563706013465806*^9, 
  3.5637060367848387`*^9}, {3.5637060762008944`*^9, 3.56370621499909*^9}, {
  3.5637062975792065`*^9, 3.563706358489292*^9}, {3.563709742768117*^9, 
  3.563709846360263*^9}, {3.573385721772644*^9, 3.5733857723897157`*^9}, {
  3.5733860858321605`*^9, 3.5733861429702406`*^9}, {3.5818571335355115`*^9, 
  3.5818571996846046`*^9}, {3.582478343602991*^9, 3.582478357773802*^9}, {
  3.5873060031710534`*^9, 3.587306014935726*^9}, {3.5873856849077783`*^9, 
  3.5873857239030085`*^9}, {3.589107678405542*^9, 3.589107716154701*^9}, {
  3.633201343285468*^9, 3.633201380443593*^9}, {3.6629178505578165`*^9, 
  3.6629179070620484`*^9}, {3.6656907892829065`*^9, 3.66569079389217*^9}}],

Cell[BoxData[
 RowBox[{"F", ";"}]], "Input",
 CellChangeTimes->{
  3.5637100857296004`*^9, 3.6332013893991055`*^9, {3.660920364294198*^9, 
   3.660920373866746*^9}, {3.660920996898381*^9, 3.6609210000425606`*^9}}],

Cell[CellGroupData[{

Cell[BoxData[
 RowBox[{"FullSimplify", "[", 
  RowBox[{
   RowBox[{"F", "[", 
    RowBox[{"[", 
     RowBox[{"1", ",", "1"}], "]"}], "]"}], "+", 
   RowBox[{"F", "[", 
    RowBox[{"[", 
     RowBox[{"1", ",", "2"}], "]"}], "]"}], "+", 
   RowBox[{"F", "[", 
    RowBox[{"[", 
     RowBox[{"1", ",", "3"}], "]"}], "]"}], "+", 
   RowBox[{"F", "[", 
    RowBox[{"[", 
     RowBox[{"1", ",", "4"}], "]"}], "]"}], "+", 
   RowBox[{"F", "[", 
    RowBox[{"[", 
     RowBox[{"2", ",", "1"}], "]"}], "]"}], "+", 
   RowBox[{"F", "[", 
    RowBox[{"[", 
     RowBox[{"2", ",", "2"}], "]"}], "]"}], "+", 
   RowBox[{"F", "[", 
    RowBox[{"[", 
     RowBox[{"2", ",", "3"}], "]"}], "]"}], "+", 
   RowBox[{"F", "[", 
    RowBox[{"[", 
     RowBox[{"2", ",", "4"}], "]"}], "]"}], "+", 
   RowBox[{"F", "[", 
    RowBox[{"[", 
     RowBox[{"3", ",", "1"}], "]"}], "]"}], "+", 
   RowBox[{"F", "[", 
    RowBox[{"[", 
     RowBox[{"3", ",", "2"}], "]"}], "]"}], "+", 
   RowBox[{"F", "[", 
    RowBox[{"[", 
     RowBox[{"3", ",", "3"}], "]"}], "]"}], "+", 
   RowBox[{"F", "[", 
    RowBox[{"[", 
     RowBox[{"3", ",", "4"}], "]"}], "]"}], "+", 
   RowBox[{"F", "[", 
    RowBox[{"[", 
     RowBox[{"4", ",", "1"}], "]"}], "]"}], "+", 
   RowBox[{"F", "[", 
    RowBox[{"[", 
     RowBox[{"4", ",", "2"}], "]"}], "]"}], "+", 
   RowBox[{"F", "[", 
    RowBox[{"[", 
     RowBox[{"4", ",", "3"}], "]"}], "]"}], "+", 
   RowBox[{"F", "[", 
    RowBox[{"[", 
     RowBox[{"4", ",", "4"}], "]"}], "]"}]}], "]"}]], "Input",
 CellChangeTimes->{{3.5637077866683097`*^9, 3.5637078237603617`*^9}, {
   3.5637101787627325`*^9, 3.563710270172861*^9}, {3.5873857481993985`*^9, 
   3.587385748894438*^9}, {3.5873857839444427`*^9, 3.587385784384468*^9}, 
   3.6332014033169017`*^9, 3.6332789529095135`*^9, 3.6334663472496667`*^9, 
   3.6344911617099433`*^9, {3.6352483549678717`*^9, 3.6352483646664267`*^9}}],

Cell[BoxData["1"], "Output",
 CellChangeTimes->{3.635248365118452*^9, 3.6609186825240064`*^9, 
  3.6610176549108925`*^9, 3.661525467424011*^9, 3.6615260165904217`*^9, 
  3.662732184470727*^9, 3.6653285063389015`*^9, 3.66569092361759*^9, 
  3.6763072304592285`*^9, 3.676314037658125*^9, 3.6763826955307245`*^9, 
  3.676738805171939*^9, 3.676980805678472*^9, 3.67752343659824*^9, 
  3.6775852996185565`*^9, 3.6775875735741324`*^9, 3.697959437470857*^9, 
  3.698039497152071*^9, 3.698138538405404*^9, 3.6989965018068666`*^9, 
  3.7007997988750563`*^9, 3.7008146049686413`*^9, 3.7024670035516405`*^9, 
  3.702532970490118*^9, 3.7026276178649597`*^9}]
}, Open  ]]
}, Open  ]],

Cell[CellGroupData[{

Cell["Recursions", "Section",
 CellChangeTimes->{{3.57951458923487*^9, 3.579514590474871*^9}}],

Cell[CellGroupData[{

Cell["Recursions in terms of genotypes:", "Subsection",
 CellChangeTimes->{3.6768154593682137`*^9}],

Cell[BoxData[
 RowBox[{"ClearAll", "[", "r", "]"}]], "Input",
 CellChangeTimes->{{3.578844107724722*^9, 3.578844110197863*^9}}],

Cell[BoxData[
 RowBox[{
  RowBox[{
   RowBox[{"xt1", "[", "1", "]"}], "=", 
   RowBox[{
    RowBox[{"F", "[", 
     RowBox[{"[", 
      RowBox[{"1", ",", "1"}], "]"}], "]"}], "+", 
    RowBox[{
     RowBox[{"(", 
      RowBox[{"1", "/", "2"}], ")"}], " ", 
     RowBox[{"F", "[", 
      RowBox[{"[", 
       RowBox[{"1", ",", "2"}], "]"}], "]"}]}], "+", 
    RowBox[{
     RowBox[{"(", 
      RowBox[{"1", "/", "2"}], ")"}], " ", 
     RowBox[{"F", "[", 
      RowBox[{"[", 
       RowBox[{"1", ",", "3"}], "]"}], "]"}]}], "+", 
    RowBox[{
     RowBox[{"(", 
      RowBox[{"1", "/", "2"}], ")"}], 
     RowBox[{"(", 
      RowBox[{"1", "-", "r"}], ")"}], 
     RowBox[{"F", "[", 
      RowBox[{"[", 
       RowBox[{"1", ",", "4"}], "]"}], "]"}]}], "+", 
    RowBox[{
     RowBox[{"(", 
      RowBox[{"1", "/", "2"}], ")"}], " ", 
     RowBox[{"F", "[", 
      RowBox[{"[", 
       RowBox[{"2", ",", "1"}], "]"}], "]"}]}], "+", 
    RowBox[{
     RowBox[{"(", 
      RowBox[{"1", "/", "2"}], ")"}], " ", "r", " ", 
     RowBox[{"F", "[", 
      RowBox[{"[", 
       RowBox[{"2", ",", "3"}], "]"}], "]"}]}], "+", 
    RowBox[{
     RowBox[{"(", 
      RowBox[{"1", "/", "2"}], ")"}], " ", 
     RowBox[{"F", "[", 
      RowBox[{"[", 
       RowBox[{"3", ",", "1"}], "]"}], "]"}]}], "+", 
    RowBox[{
     RowBox[{"(", 
      RowBox[{"1", "/", "2"}], ")"}], " ", "r", " ", 
     RowBox[{"F", "[", 
      RowBox[{"[", 
       RowBox[{"3", ",", "2"}], "]"}], "]"}]}], "+", 
    RowBox[{
     RowBox[{"(", 
      RowBox[{"1", "/", "2"}], ")"}], " ", 
     RowBox[{"(", 
      RowBox[{"1", "-", "r"}], ")"}], " ", 
     RowBox[{"F", "[", 
      RowBox[{"[", 
       RowBox[{"4", ",", "1"}], "]"}], "]"}]}]}]}], ";"}]], "Input",
 CellChangeTimes->{{3.5637066305986757`*^9, 3.563706634149681*^9}, {
   3.5637066958037677`*^9, 3.563706698849772*^9}, 3.563706800538915*^9, 
   3.5824785820136275`*^9, {3.5872989054290857`*^9, 3.587298938461975*^9}, 
   3.587306887996662*^9, {3.5891077377839384`*^9, 3.589107738466977*^9}, {
   3.5891078372766285`*^9, 3.5891078379906697`*^9}, {3.635248369224687*^9, 
   3.6352483701577406`*^9}, 3.6609200643670435`*^9, 3.6609210155974503`*^9, {
   3.661526214543744*^9, 3.6615262567541585`*^9}}],

Cell["\<\
xt1[2] = (1/2) F[[1,2]] + (1/2) r F[[1,4]] + 
\t(1/2) F[[2,1]] + F[[2,2]] + (1/2)(1-r)F[[2,3]] + 
\t(1/2) F[[2,4]] + (1/2) (1-r) F[[3,2]] + 
\t(1/2) r F[[4,1]] + (1/2) F[[4,2]];\
\>", "Input",
 CellChangeTimes->{
  3.5637068018949175`*^9, 3.5824785846027756`*^9, 3.5872989409341164`*^9, 
   3.5873068922759075`*^9, {3.6344921789731274`*^9, 3.634492192924925*^9}, {
   3.6344931480155535`*^9, 3.6344931521987925`*^9}, 3.660920066444162*^9, 
   3.6609210140173597`*^9},
 ImageRegion->{{0, 1}, {0, 1}}],

Cell["\<\
xt1[3] = (1/2) F[[1,3]] + (1/2) r F[[1,4]] +
\t(1/2) (1-r) F[[2,3]] + (1/2) F[[3,1]] + 
\t(1/2) (1-r) F[[3,2]] + F[[3,3]] + (1/2) F[[3,4]] +
\t(1/2) r F[[4,1]] + (1/2) F[[4,3]];\
\>", "Input",
 CellChangeTimes->{
  3.563706803034919*^9, 3.5824785868489046`*^9, 3.5872989421711874`*^9, 
   3.5873068960151215`*^9, 3.660920068087256*^9, 3.660921011791233*^9, {
   3.66152621779393*^9, 3.661526248354678*^9}},
 ImageRegion->{{0, 1}, {0, 1}}],

Cell["\<\
xt1[4] = 
(1/2) (1-r) F[[1,4]] + (1/2) r F[[2,3]] + 
\t(1/2) F[[2,4]] + (1/2) r F[[3,2]] + (1/2) F[[3,4]] +
\t(1/2) (1-r) F[[4,1]] + (1/2) F[[4,2]] + (1/2) F[[4,3]] + F[[4,4]];
\t\
\>", "Input",
 CellChangeTimes->{
  3.563706804479921*^9, 3.582478592558231*^9, {3.5872984362682514`*^9, 
   3.587298451075098*^9}, 3.5872989438092813`*^9, 3.5873069000183496`*^9, {
   3.6344931601832495`*^9, 3.63449316527054*^9}, 3.6609200705743985`*^9, 
   3.6609210100071306`*^9, 3.6627322030337887`*^9},
 ImageRegion->{{0, 1}, {0, 1}}]
}, Open  ]],

Cell[CellGroupData[{

Cell["In terms of allele frequencies:", "Subsection",
 CellChangeTimes->{3.676815470074362*^9}],

Cell[BoxData[{
 RowBox[{
  RowBox[{"x1", "=", 
   RowBox[{
    RowBox[{
     RowBox[{"(", 
      RowBox[{"1", "-", "t2"}], ")"}], "*", 
     RowBox[{"(", 
      RowBox[{"1", "-", "p2"}], ")"}]}], "+", "diseq"}]}], 
  ";"}], "\[IndentingNewLine]", 
 RowBox[{
  RowBox[{"x2", "=", 
   RowBox[{
    RowBox[{
     RowBox[{"(", 
      RowBox[{"1", "-", "t2"}], ")"}], "*", "p2"}], "-", " ", "diseq"}]}], 
  ";"}], "\[IndentingNewLine]", 
 RowBox[{
  RowBox[{"x3", "=", 
   RowBox[{
    RowBox[{"t2", " ", "*", 
     RowBox[{"(", 
      RowBox[{"1", "-", "p2"}], ")"}]}], " ", "-", " ", "diseq"}]}], 
  ";"}], "\[IndentingNewLine]", 
 RowBox[{
  RowBox[{"x4", "=", 
   RowBox[{
    RowBox[{"t2", "*", "p2"}], " ", "+", " ", "diseq"}]}], ";"}]}], "Input",
 CellChangeTimes->{{3.563707227944521*^9, 3.5637072837296*^9}, {
  3.563708411446241*^9, 3.563708431669269*^9}, {3.660920394540928*^9, 
  3.660920404469496*^9}}]
}, Open  ]]
}, Open  ]],

Cell[CellGroupData[{

Cell["Frequencies in generation t+1: p2t1, t2t1, and diseqt1", "Section",
 CellChangeTimes->{{3.6609189349444437`*^9, 3.660918955831639*^9}, {
  3.660939765352875*^9, 3.6609397798247027`*^9}, {3.676815568917994*^9, 
  3.676815598061968*^9}}],

Cell[CellGroupData[{

Cell["\<\
If c=0, use FullSimplify for p2t1, Simplify for t2t1, and neither for diseqt1.\
\>", "Subsection",
 CellChangeTimes->{{3.7009061319432793`*^9, 3.700906149229788*^9}}],

Cell[CellGroupData[{

Cell[BoxData[
 RowBox[{"p2t1", "=", 
  RowBox[{"FullSimplify", "[", 
   RowBox[{
    RowBox[{"xt1", "[", "2", "]"}], " ", "+", " ", 
    RowBox[{"xt1", "[", "4", "]"}]}], "]"}]}]], "Input",
 CellChangeTimes->{{3.5637068716960154`*^9, 3.5637068749110203`*^9}, {
   3.587298430236906*^9, 3.587298432205019*^9}, {3.589205420586938*^9, 
   3.5892054212129736`*^9}, {3.6332014690026584`*^9, 
   3.6332014709917727`*^9}, {3.634493185993726*^9, 3.6344932123382325`*^9}, {
   3.634493784833977*^9, 3.6344938235801935`*^9}, {3.634563037695387*^9, 
   3.634563045551836*^9}, {3.635250258089724*^9, 3.6352502585497503`*^9}, 
   3.6621415984152203`*^9, {3.6621416773045588`*^9, 3.662141680689765*^9}, {
   3.6621417136838226`*^9, 3.6621417188630314`*^9}, {3.662918919372949*^9, 
   3.662918922953154*^9}, {3.663010279935852*^9, 3.6630102843081026`*^9}, {
   3.665328521836788*^9, 3.665328522703838*^9}, {3.7009060533842506`*^9, 
   3.70090605393115*^9}, {3.700906102287834*^9, 3.70090610698704*^9}, {
   3.7009064085627794`*^9, 3.700906414898654*^9}, 3.70090690045464*^9, {
   3.700977662228163*^9, 3.7009776636096535`*^9}, {3.7024670238409195`*^9, 
   3.7024670300262423`*^9}}],

Cell[BoxData[
 RowBox[{
  RowBox[{"(", 
   RowBox[{
    RowBox[{"p2", " ", 
     RowBox[{"(", 
      RowBox[{"1", "+", 
       RowBox[{"s", " ", "t2", " ", 
        RowBox[{"(", 
         RowBox[{
          RowBox[{"-", "1"}], "+", "\[Mu]"}], ")"}]}]}], ")"}], " ", 
     RowBox[{"(", 
      RowBox[{"2", "+", 
       RowBox[{"2", " ", "s", " ", "t2", " ", 
        RowBox[{"(", 
         RowBox[{
          RowBox[{"-", "1"}], "+", "\[Mu]"}], ")"}]}], "+", 
       RowBox[{"f", " ", 
        RowBox[{"(", 
         RowBox[{"\[Rho]", "+", 
          RowBox[{"t2", " ", 
           RowBox[{"(", 
            RowBox[{
             RowBox[{"-", "1"}], "+", "\[Mu]"}], ")"}], " ", 
           RowBox[{"(", 
            RowBox[{
             RowBox[{"-", "2"}], "+", 
             RowBox[{"2", " ", "s"}], "+", "\[Rho]"}], ")"}]}]}], ")"}]}]}], 
      ")"}]}], "+", 
    RowBox[{"diseq", " ", 
     RowBox[{"(", 
      RowBox[{
       RowBox[{"-", "1"}], "+", "\[Mu]"}], ")"}], " ", 
     RowBox[{"(", 
      RowBox[{
       RowBox[{"2", " ", "s", " ", 
        RowBox[{"(", 
         RowBox[{"1", "+", 
          RowBox[{"s", " ", "t2", " ", 
           RowBox[{"(", 
            RowBox[{
             RowBox[{"-", "1"}], "+", "\[Mu]"}], ")"}]}]}], ")"}]}], "+", 
       RowBox[{"f", " ", 
        RowBox[{"(", 
         RowBox[{
          RowBox[{"-", "1"}], "+", 
          RowBox[{"s", " ", 
           RowBox[{"(", 
            RowBox[{"1", "+", "\[Rho]", "+", 
             RowBox[{"t2", " ", 
              RowBox[{"(", 
               RowBox[{
                RowBox[{"-", "1"}], "+", "\[Mu]"}], ")"}], " ", 
              RowBox[{"(", 
               RowBox[{
                RowBox[{"-", "2"}], "+", 
                RowBox[{"2", " ", "s"}], "+", "\[Rho]"}], ")"}]}]}], 
            ")"}]}]}], ")"}]}]}], ")"}]}]}], ")"}], "/", 
  RowBox[{"(", 
   RowBox[{"2", " ", 
    RowBox[{"(", 
     RowBox[{"1", "+", 
      RowBox[{"s", " ", "t2", " ", 
       RowBox[{"(", 
        RowBox[{
         RowBox[{"-", "1"}], "+", "\[Mu]"}], ")"}]}]}], ")"}], " ", 
    RowBox[{"(", 
     RowBox[{"1", "+", 
      RowBox[{
       RowBox[{"(", 
        RowBox[{
         RowBox[{"f", " ", 
          RowBox[{"(", 
           RowBox[{
            RowBox[{"-", "1"}], "+", "s"}], ")"}]}], "+", "s"}], ")"}], " ", 
       "t2", " ", 
       RowBox[{"(", 
        RowBox[{
         RowBox[{"-", "1"}], "+", "\[Mu]"}], ")"}]}]}], ")"}]}], 
   ")"}]}]], "Output",
 CellChangeTimes->{{3.6629189167778006`*^9, 3.6629189248172607`*^9}, 
   3.663011589637763*^9, 3.6640064315892577`*^9, 3.6641727379962044`*^9, 
   3.665327565415084*^9, {3.6653285198686757`*^9, 3.665328535648578*^9}, 
   3.6656909426246767`*^9, 3.676307253073786*^9, 3.676314057937451*^9, 
   3.6763827144130054`*^9, 3.676738823561463*^9, 3.676980841508184*^9, 
   3.6775234485283656`*^9, 3.6775853098731804`*^9, 3.6775875847200713`*^9, 
   3.697959454762992*^9, 3.6980395116112022`*^9, 3.6981385585194654`*^9, 
   3.6989965216468983`*^9, 3.700799817762754*^9, 3.700814500260537*^9, 
   3.7008146212714224`*^9, 3.7009060508390846`*^9, {3.700906098002235*^9, 
   3.700906107657632*^9}, 3.700970567286378*^9, 3.700978694406474*^9, 
   3.700980681797697*^9, 3.7017782992041163`*^9, 3.7017791129238977`*^9, 
   3.7024670332308455`*^9, 3.7025329903217573`*^9, 3.7026276415923567`*^9}]
}, Open  ]],

Cell[CellGroupData[{

Cell[BoxData[
 RowBox[{"t2t1", "=", " ", 
  RowBox[{"Simplify", "[", 
   RowBox[{
    RowBox[{"xt1", "[", "3", "]"}], " ", "+", " ", 
    RowBox[{"xt1", "[", "4", "]"}]}], "]"}]}]], "Input",
 CellChangeTimes->{{3.563706890017042*^9, 3.5637068905770435`*^9}, {
   3.5879003971372395`*^9, 3.5879003976222672`*^9}, {3.5892054267592907`*^9, 
   3.5892054271843147`*^9}, 3.592755782978441*^9, {3.6332014763350782`*^9, 
   3.633201477678155*^9}, {3.634493902437704*^9, 3.6344939033077536`*^9}, {
   3.6345630994449186`*^9, 3.634563103748165*^9}, {3.6352502635170345`*^9, 
   3.63525026395706*^9}, {3.662141948496435*^9, 3.662141949385637*^9}, {
   3.662918487600253*^9, 3.6629184896903725`*^9}, {3.664172791687275*^9, 
   3.664172795724506*^9}, {3.7009061124239497`*^9, 3.700906114734891*^9}, {
   3.7024670342940283`*^9, 3.702467039951018*^9}}],

Cell[BoxData[
 RowBox[{
  RowBox[{"(", 
   RowBox[{
    RowBox[{"(", 
     RowBox[{
      RowBox[{"-", "1"}], "+", "s"}], ")"}], " ", 
    RowBox[{"(", 
     RowBox[{
      RowBox[{"-", "1"}], "+", "\[Mu]"}], ")"}], " ", 
    RowBox[{"(", 
     RowBox[{
      RowBox[{
       RowBox[{"(", 
        RowBox[{
         RowBox[{"-", "1"}], "+", "p2"}], ")"}], " ", "s", " ", 
       RowBox[{"(", 
        RowBox[{
         RowBox[{"2", " ", "s"}], "+", 
         RowBox[{"f", " ", 
          RowBox[{"(", 
           RowBox[{
            RowBox[{"-", "1"}], "+", 
            RowBox[{"2", " ", "s"}]}], ")"}]}]}], ")"}], " ", 
       SuperscriptBox["t2", "3"], " ", 
       SuperscriptBox[
        RowBox[{"(", 
         RowBox[{
          RowBox[{"-", "1"}], "+", "\[Mu]"}], ")"}], "2"]}], "+", 
      RowBox[{
       SuperscriptBox["t2", "2"], " ", 
       RowBox[{"(", 
        RowBox[{
         RowBox[{"-", "1"}], "+", "\[Mu]"}], ")"}], " ", 
       RowBox[{"(", 
        RowBox[{
         RowBox[{"2", " ", "s", " ", 
          RowBox[{"(", 
           RowBox[{
            RowBox[{"-", "2"}], "+", 
            RowBox[{"2", " ", "p2"}], "+", 
            RowBox[{"diseq", " ", "s", " ", 
             RowBox[{"(", 
              RowBox[{
               RowBox[{"-", "1"}], "+", "\[Mu]"}], ")"}]}]}], ")"}]}], "+", 
         RowBox[{"f", " ", 
          RowBox[{"(", 
           RowBox[{"1", "+", 
            RowBox[{"p2", " ", 
             RowBox[{"(", 
              RowBox[{
               RowBox[{"-", "1"}], "+", 
               RowBox[{"3", " ", "s"}]}], ")"}]}], "+", 
            RowBox[{"2", " ", "diseq", " ", 
             SuperscriptBox["s", "2"], " ", 
             RowBox[{"(", 
              RowBox[{
               RowBox[{"-", "1"}], "+", "\[Mu]"}], ")"}]}], "+", 
            RowBox[{"s", " ", 
             RowBox[{"(", 
              RowBox[{
               RowBox[{"-", "3"}], "+", "diseq", "-", 
               RowBox[{"diseq", " ", "\[Mu]"}]}], ")"}]}]}], ")"}]}]}], 
        ")"}]}], "+", 
      RowBox[{"t2", " ", 
       RowBox[{"(", 
        RowBox[{
         RowBox[{"2", " ", 
          RowBox[{"(", 
           RowBox[{
            RowBox[{"-", "1"}], "+", "p2", "+", 
            RowBox[{"diseq", " ", "s", " ", 
             RowBox[{"(", 
              RowBox[{
               RowBox[{"-", "1"}], "+", "\[Mu]"}], ")"}]}]}], ")"}]}], "+", 
         RowBox[{"f", " ", 
          RowBox[{"(", 
           RowBox[{
            RowBox[{"-", "1"}], "+", "p2", "+", 
            RowBox[{"diseq", " ", 
             RowBox[{"(", 
              RowBox[{
               RowBox[{"-", "1"}], "+", "\[Mu]"}], ")"}], " ", 
             RowBox[{"(", 
              RowBox[{"s", "-", "\[Rho]"}], ")"}]}]}], ")"}]}]}], ")"}]}], 
      "-", 
      RowBox[{"diseq", " ", "f", " ", "\[Rho]"}]}], ")"}]}], ")"}], "/", 
  RowBox[{"(", 
   RowBox[{"2", " ", 
    RowBox[{"(", 
     RowBox[{"1", "+", 
      RowBox[{"s", " ", "t2", " ", 
       RowBox[{"(", 
        RowBox[{
         RowBox[{"-", "1"}], "+", "\[Mu]"}], ")"}]}]}], ")"}], " ", 
    RowBox[{"(", 
     RowBox[{"1", "+", 
      RowBox[{"f", " ", 
       RowBox[{"(", 
        RowBox[{
         RowBox[{"-", "1"}], "+", "s"}], ")"}], " ", "t2", " ", 
       RowBox[{"(", 
        RowBox[{
         RowBox[{"-", "1"}], "+", "\[Mu]"}], ")"}]}], "+", 
      RowBox[{"s", " ", "t2", " ", 
       RowBox[{"(", 
        RowBox[{
         RowBox[{"-", "1"}], "+", "\[Mu]"}], ")"}]}]}], ")"}], " ", 
    RowBox[{"(", 
     RowBox[{
      RowBox[{"-", "1"}], "+", 
      RowBox[{"s", " ", "t2"}], "+", 
      RowBox[{"p2", " ", 
       RowBox[{"(", 
        RowBox[{"1", "+", 
         RowBox[{"s", " ", "t2", " ", 
          RowBox[{"(", 
           RowBox[{
            RowBox[{"-", "1"}], "+", "\[Mu]"}], ")"}]}]}], ")"}]}], "+", 
      RowBox[{"diseq", " ", "s", " ", 
       RowBox[{"(", 
        RowBox[{
         RowBox[{"-", "1"}], "+", "\[Mu]"}], ")"}]}], "-", 
      RowBox[{"s", " ", "t2", " ", "\[Mu]"}]}], ")"}]}], ")"}]}]], "Output",
 CellChangeTimes->{3.6641730615467105`*^9, 3.6653278308662667`*^9, 
  3.6653285414559107`*^9, 3.665690944913808*^9, 3.676307253524702*^9, 
  3.6763140583928757`*^9, 3.676382715856778*^9, 3.676738823923589*^9, 
  3.6769808507119145`*^9, 3.6775234507661514`*^9, 3.6775853129212575`*^9, 
  3.677587586793803*^9, 3.697959455877387*^9, 3.6980395126025524`*^9, 
  3.698138560717037*^9, 3.6989965241817913`*^9, 3.7007998189041605`*^9, 
  3.7008146235602446`*^9, 3.7009061155539074`*^9, 3.7009806852409205`*^9, 
  3.701778302454268*^9, 3.701779116534175*^9, 3.702467041498618*^9, 
  3.7025329909001093`*^9, 3.702627644250295*^9}]
}, Open  ]],

Cell[BoxData[
 RowBox[{
  RowBox[{"diseqt1", " ", "=", " ", 
   RowBox[{
    RowBox[{
     RowBox[{"xt1", "[", "1", "]"}], " ", 
     RowBox[{"xt1", "[", "4", "]"}]}], " ", "-", " ", 
    RowBox[{
     RowBox[{"xt1", "[", "2", "]"}], " ", 
     RowBox[{"xt1", "[", "3", "]"}]}]}]}], ";"}]], "Input",
 CellChangeTimes->{{3.5637068979430532`*^9, 3.56370690208906*^9}, {
   3.5879004030845795`*^9, 3.587900403773619*^9}, {3.5879009001890125`*^9, 
   3.587900906078349*^9}, {3.587902161983183*^9, 3.5879021686385636`*^9}, {
   3.5891069273705854`*^9, 3.589106931436818*^9}, {3.5891084654495583`*^9, 
   3.5891084740560503`*^9}, {3.5891096429319067`*^9, 3.58910965366652*^9}, {
   3.58920540629112*^9, 3.5892054320955963`*^9}, {3.6140820596121044`*^9, 
   3.6140820601721363`*^9}, {3.614084265698285*^9, 3.614084270306549*^9}, {
   3.61746085670181*^9, 3.6174608607030387`*^9}, {3.6344938374309855`*^9, 
   3.634493838491046*^9}, {3.63525027725682*^9, 3.63525028180908*^9}, {
   3.661526430201079*^9, 3.6615264336672773`*^9}, {3.6641734443116035`*^9, 
   3.664173448008815*^9}, {3.664174180990739*^9, 3.6641741841629205`*^9}, {
   3.665328546212182*^9, 3.6653285502924156`*^9}, {3.6653286597486763`*^9, 
   3.6653286605217204`*^9}, 3.7009061199883394`*^9}]
}, Open  ]]
}, Open  ]],

Cell["B. Analysis of the model", "Section",
 CellChangeTimes->{{3.660918353208171*^9, 3.660918370029133*^9}, {
  3.6609185713216457`*^9, 3.6609185834853415`*^9}, {3.660919051281098*^9, 
  3.6609190582924995`*^9}, {3.676814885373912*^9, 3.676814940861466*^9}, {
  3.682919095138098*^9, 3.682919099678718*^9}, {3.7017707228324594`*^9, 
  3.701770774367359*^9}, {3.7026429671066947`*^9, 3.7026430027242975`*^9}}],

Cell["\<\
The influence of the parameters on the preference and trait frequencies\
\>", "Section",
 CellChangeTimes->{{3.6610178406385155`*^9, 3.66101785172515*^9}, {
  3.7026270868901424`*^9, 3.70262712975631*^9}}],

Cell[CellGroupData[{

Cell["How does p2 change with the parameters?", "Section",
 CellChangeTimes->{{3.698049798633237*^9, 3.698049812960309*^9}, {
  3.698049846033042*^9, 3.698049850656678*^9}, {3.6981427352540503`*^9, 
  3.6981427368852186`*^9}, {3.702626560348832*^9, 3.7026265606669445`*^9}, {
  3.702627111638899*^9, 3.702627117307905*^9}}],

Cell[CellGroupData[{

Cell["1. How does f influence preference frequency?", "Subsection",
 CellChangeTimes->{{3.7026265734124546`*^9, 3.7026265782401624`*^9}}],

Cell[CellGroupData[{

Cell[BoxData[
 RowBox[{"\[Delta]p2f", "=", 
  RowBox[{"FullSimplify", "[", 
   RowBox[{"D", "[", 
    RowBox[{"p2t1", ",", "f"}], "]"}], "]"}]}]], "Input",
 CellChangeTimes->{{3.6610179329137936`*^9, 3.6610179968094482`*^9}, {
  3.661019665347883*^9, 3.6610196686900744`*^9}, {3.6981427572905874`*^9, 
  3.698142760761779*^9}}],

Cell[BoxData[
 RowBox[{
  RowBox[{"(", 
   RowBox[{
    RowBox[{"p2", " ", "\[Rho]"}], "+", 
    RowBox[{
     RowBox[{"(", 
      RowBox[{
       RowBox[{"-", "1"}], "+", "\[Mu]"}], ")"}], " ", 
     RowBox[{"(", 
      RowBox[{
       RowBox[{"diseq", " ", 
        RowBox[{"(", 
         RowBox[{
          RowBox[{"-", "1"}], "+", "s"}], ")"}]}], "+", 
       RowBox[{
        RowBox[{"(", 
         RowBox[{
          RowBox[{"p2", " ", "t2"}], "+", 
          RowBox[{"s", " ", 
           RowBox[{"(", 
            RowBox[{"diseq", "+", 
             RowBox[{"p2", " ", "t2"}]}], ")"}], " ", 
           RowBox[{"(", 
            RowBox[{"1", "+", 
             RowBox[{"t2", " ", 
              RowBox[{"(", 
               RowBox[{
                RowBox[{"-", "1"}], "+", "\[Mu]"}], ")"}]}]}], ")"}]}]}], 
         ")"}], " ", "\[Rho]"}]}], ")"}]}]}], ")"}], "/", 
  RowBox[{"(", 
   RowBox[{"2", " ", 
    SuperscriptBox[
     RowBox[{"(", 
      RowBox[{"1", "+", 
       RowBox[{
        RowBox[{"(", 
         RowBox[{
          RowBox[{"f", " ", 
           RowBox[{"(", 
            RowBox[{
             RowBox[{"-", "1"}], "+", "s"}], ")"}]}], "+", "s"}], ")"}], " ", 
        "t2", " ", 
        RowBox[{"(", 
         RowBox[{
          RowBox[{"-", "1"}], "+", "\[Mu]"}], ")"}]}]}], ")"}], "2"]}], 
   ")"}]}]], "Output",
 CellChangeTimes->{3.6981427635197906`*^9, 3.702627653134439*^9}]
}, Open  ]],

Cell[CellGroupData[{

Cell[BoxData[
 RowBox[{"FullSimplify", "[", 
  RowBox[{"Reduce", "[", 
   RowBox[{
    RowBox[{"\[Delta]p2f", ">", "0"}], "&&", 
    RowBox[{"f", ">", "0"}], "&&", 
    RowBox[{"0", "<", "\[Rho]", "<", "1"}], "&&", 
    RowBox[{"0", "<", "s", "<", "1"}], "&&", 
    RowBox[{"0", "<", "p2", "<", "t2", "<", "1"}], "&&", 
    RowBox[{"diseq", "\[GreaterEqual]", "0"}], "&&", 
    RowBox[{"1", ">", "\[Mu]", "\[GreaterEqual]", "0"}]}], "]"}], 
  "]"}]], "Input",
 CellChangeTimes->{{3.661017975058204*^9, 3.661018006072978*^9}, {
   3.661018107255766*^9, 3.6610181227616525`*^9}, {3.6610181746486197`*^9, 
   3.661018237399209*^9}, {3.6610194100392804`*^9, 3.661019410438303*^9}, {
   3.66101967106321*^9, 3.6610196713082237`*^9}, {3.6610220756677456`*^9, 
   3.6610220793689575`*^9}, {3.6610221814897985`*^9, 3.661022192151408*^9}, {
   3.6656931667998924`*^9, 3.6656931800976534`*^9}, 3.6981427680909696`*^9}],

Cell[BoxData[
 RowBox[{
  RowBox[{"0", "\[LessEqual]", "\[Mu]", "<", "1"}], "&&", 
  RowBox[{"t2", "<", "1"}], "&&", 
  RowBox[{"f", ">", "0"}], "&&", 
  RowBox[{"0", "<", "p2", "<", "t2"}], "&&", 
  RowBox[{"(", 
   RowBox[{
    RowBox[{"(", 
     RowBox[{
      RowBox[{"diseq", "\[GreaterEqual]", "0"}], "&&", 
      RowBox[{"\[Rho]", ">", "0"}], "&&", 
      RowBox[{"(", 
       RowBox[{
        RowBox[{"(", 
         RowBox[{
          RowBox[{"s", ">", "0"}], "&&", 
          RowBox[{"\[Rho]", "<", "1"}], "&&", 
          RowBox[{"s", "\[LessEqual]", 
           FractionBox["1", 
            RowBox[{"2", "+", 
             RowBox[{"t2", " ", 
              RowBox[{"(", 
               RowBox[{
                RowBox[{"-", "1"}], "+", "\[Mu]"}], ")"}]}]}]]}]}], ")"}], "||", 
        RowBox[{"(", 
         RowBox[{
          RowBox[{"s", "<", "1"}], "&&", 
          RowBox[{
           FractionBox["1", 
            RowBox[{"2", "+", 
             RowBox[{"t2", " ", 
              RowBox[{"(", 
               RowBox[{
                RowBox[{"-", "1"}], "+", "\[Mu]"}], ")"}]}]}]], "<", "s"}], "&&", 
          RowBox[{"\[Rho]", "\[LessEqual]", 
           FractionBox[
            RowBox[{"1", "-", "s"}], 
            RowBox[{"s", "-", 
             RowBox[{"s", " ", "t2"}], "+", 
             RowBox[{"s", " ", "t2", " ", "\[Mu]"}]}]]}]}], ")"}]}], ")"}]}], 
     ")"}], "||", 
    RowBox[{"(", 
     RowBox[{
      RowBox[{"0", "\[LessEqual]", "diseq", "<", 
       RowBox[{"-", 
        RowBox[{"(", 
         RowBox[{
          RowBox[{"(", 
           RowBox[{"p2", " ", 
            RowBox[{"(", 
             RowBox[{"1", "+", 
              RowBox[{"t2", " ", 
               RowBox[{"(", 
                RowBox[{
                 RowBox[{"-", "1"}], "+", "\[Mu]"}], ")"}]}]}], ")"}], " ", 
            RowBox[{"(", 
             RowBox[{"1", "+", 
              RowBox[{"s", " ", "t2", " ", 
               RowBox[{"(", 
                RowBox[{
                 RowBox[{"-", "1"}], "+", "\[Mu]"}], ")"}]}]}], ")"}], " ", 
            "\[Rho]"}], ")"}], "/", 
          RowBox[{"(", 
           RowBox[{
            RowBox[{"(", 
             RowBox[{
              RowBox[{"-", "1"}], "+", "\[Mu]"}], ")"}], " ", 
            RowBox[{"(", 
             RowBox[{
              RowBox[{"-", "1"}], "+", "s", "+", 
              RowBox[{"s", " ", 
               RowBox[{"(", 
                RowBox[{"1", "+", 
                 RowBox[{"t2", " ", 
                  RowBox[{"(", 
                   RowBox[{
                    RowBox[{"-", "1"}], "+", "\[Mu]"}], ")"}]}]}], ")"}], " ",
                "\[Rho]"}]}], ")"}]}], ")"}]}], ")"}]}]}], "&&", 
      RowBox[{
       FractionBox["1", 
        RowBox[{"2", "+", 
         RowBox[{"t2", " ", 
          RowBox[{"(", 
           RowBox[{
            RowBox[{"-", "1"}], "+", "\[Mu]"}], ")"}]}]}]], "<", "s", "<", 
       "1"}], "&&", 
      RowBox[{
       FractionBox[
        RowBox[{"1", "-", "s"}], 
        RowBox[{"s", "-", 
         RowBox[{"s", " ", "t2"}], "+", 
         RowBox[{"s", " ", "t2", " ", "\[Mu]"}]}]], "<", "\[Rho]", "<", 
       "1"}]}], ")"}]}], ")"}]}]], "Output",
 CellChangeTimes->{3.698142773471923*^9, 3.702627657505986*^9}]
}, Open  ]]
}, Open  ]],

Cell[CellGroupData[{

Cell[TextData[{
 "Is the condition ",
 Cell[BoxData[
  FractionBox[
   RowBox[{"1", "-", "s"}], 
   RowBox[{"s", "-", 
    RowBox[{"s", " ", "t2"}], "+", 
    RowBox[{"s", " ", "t2", " ", "\[Mu]"}]}]]],
  CellChangeTimes->{3.698142773471923*^9, 3.702627657505986*^9}],
 " possible (i.e., can \[Rho] be greater than or less than this quantity)?"
}], "Subsection",
 CellChangeTimes->{{3.7027420438565574`*^9, 3.7027420894726973`*^9}, {
  3.7027421273721085`*^9, 3.7027421309483733`*^9}}],

Cell[CellGroupData[{

Cell[BoxData[
 RowBox[{"FindMinimum", "[", 
  RowBox[{
   RowBox[{"{", 
    RowBox[{
     FractionBox[
      RowBox[{"1", "-", "s"}], 
      RowBox[{"s", "-", 
       RowBox[{"s", " ", "t2"}], "+", 
       RowBox[{"s", " ", "t2", " ", "\[Mu]"}]}]], ",", 
     RowBox[{
      RowBox[{"0", "<", "s", "<", "1"}], "&&", 
      RowBox[{"0", "<", "\[Mu]", "<", "1"}], "&&", 
      RowBox[{"0", "<", "t2", "<", "1"}]}]}], "}"}], ",", 
   RowBox[{"{", 
    RowBox[{
     RowBox[{"{", 
      RowBox[{"s", ",", "0.001"}], "}"}], ",", 
     RowBox[{"{", 
      RowBox[{"\[Mu]", ",", "0.001"}], "}"}], ",", 
     RowBox[{"{", 
      RowBox[{"t2", ",", "0.001"}], "}"}]}], "}"}]}], "]"}]], "Input",
 CellChangeTimes->{{3.7026287930544195`*^9, 3.702628913373992*^9}}],

Cell[BoxData[
 RowBox[{
  StyleBox[
   RowBox[{"FindMinimum", "::", "eit"}], "MessageName"], 
  RowBox[{
  ":", " "}], "\<\"The algorithm does not converge to the tolerance of \
\[NoBreak]\\!\\(\\*RowBox[{\\\"4.806217383937354`*^-6\\\"}]\\)\[NoBreak] in \
\[NoBreak]\\!\\(\\*RowBox[{\\\"500\\\"}]\\)\[NoBreak] iterations. The best \
estimated solution, with feasibility residual, KKT residual, or complementary \
residual of \[NoBreak]\\!\\(\\*RowBox[{\\\"{\\\", \
RowBox[{\\\"9.222598864223263`*^-13\\\", \\\",\\\", \
\\\"0.0001280115868249696`\\\", \\\",\\\", \
\\\"2.9316886603728184`*^-13\\\"}], \\\"}\\\"}]\\)\[NoBreak], is returned. \
\\!\\(\\*ButtonBox[\\\"\[RightSkeleton]\\\", ButtonStyle->\\\"Link\\\", \
ButtonFrame->None, ButtonData:>\\\"paclet:ref/FindMinimum\\\", ButtonNote -> \
\\\"FindMinimum::eit\\\"]\\)\"\>"}]], "Message", "MSG",
 CellChangeTimes->{3.702628916792202*^9}],

Cell[BoxData[
 RowBox[{"{", 
  RowBox[{"0.10226548278942357`", ",", 
   RowBox[{"{", 
    RowBox[{
     RowBox[{"s", "\[Rule]", "0.9125434897774992`"}], ",", 
     RowBox[{"\[Mu]", "\[Rule]", "0.8149411733318487`"}], ",", 
     RowBox[{"t2", "\[Rule]", "0.3396171875813061`"}]}], "}"}]}], 
  "}"}]], "Output",
 CellChangeTimes->{3.702628916794203*^9}]
}, Open  ]],

Cell[CellGroupData[{

Cell[BoxData[
 RowBox[{"FindMaximum", "[", 
  RowBox[{
   RowBox[{"{", 
    RowBox[{
     FractionBox[
      RowBox[{"1", "-", "s"}], 
      RowBox[{"s", "-", 
       RowBox[{"s", " ", "t2"}], "+", 
       RowBox[{"s", " ", "t2", " ", "\[Mu]"}]}]], ",", 
     RowBox[{
      RowBox[{"0", "<", "s", "<", "1"}], "&&", 
      RowBox[{"0", "<", "\[Mu]", "<", "1"}], "&&", 
      RowBox[{"0", "<", "t2", "<", "1"}]}]}], "}"}], ",", 
   RowBox[{"{", 
    RowBox[{
     RowBox[{"{", 
      RowBox[{"s", ",", "0.001"}], "}"}], ",", 
     RowBox[{"{", 
      RowBox[{"\[Mu]", ",", "0.001"}], "}"}], ",", 
     RowBox[{"{", 
      RowBox[{"t2", ",", "0.001"}], "}"}]}], "}"}]}], "]"}]], "Input",
 CellChangeTimes->{{3.7026287930544195`*^9, 3.702628888697263*^9}}],

Cell[BoxData[
 RowBox[{
  StyleBox[
   RowBox[{"FindMaximum", "::", "eit"}], "MessageName"], 
  RowBox[{
  ":", " "}], "\<\"The algorithm does not converge to the tolerance of \
\[NoBreak]\\!\\(\\*RowBox[{\\\"4.806217383937354`*^-6\\\"}]\\)\[NoBreak] in \
\[NoBreak]\\!\\(\\*RowBox[{\\\"500\\\"}]\\)\[NoBreak] iterations. The best \
estimated solution, with feasibility residual, KKT residual, or complementary \
residual of \[NoBreak]\\!\\(\\*RowBox[{\\\"{\\\", \
RowBox[{\\\"1.3691042249140589`*^-9\\\", \\\",\\\", \
\\\"1.2249666803232835`*^17\\\", \\\",\\\", \
\\\"3.086816720932405`*^-10\\\"}], \\\"}\\\"}]\\)\[NoBreak], is returned. \\!\
\\(\\*ButtonBox[\\\"\[RightSkeleton]\\\", ButtonStyle->\\\"Link\\\", \
ButtonFrame->None, ButtonData:>\\\"paclet:ref/FindMaximum\\\", ButtonNote -> \
\\\"FindMaximum::eit\\\"]\\)\"\>"}]], "Message", "MSG",
 CellChangeTimes->{3.7026288598340483`*^9, 3.7026288932138586`*^9}],

Cell[BoxData[
 RowBox[{"{", 
  RowBox[{"3.503694997756446`*^10", ",", 
   RowBox[{"{", 
    RowBox[{
     RowBox[{"s", "\[Rule]", "2.8573796028721005`*^-11"}], ",", 
     RowBox[{"\[Mu]", "\[Rule]", "0.0011375164695690458`"}], ",", 
     RowBox[{"t2", "\[Rule]", "0.0011386623263331475`"}]}], "}"}]}], 
  "}"}]], "Output",
 CellChangeTimes->{3.7026288598400497`*^9, 3.702628893278882*^9}]
}, Open  ]]
}, Open  ]],

Cell["\<\
Yes, this condition is relevant: \[Rho] can be greater than the minimum and \
less than the maximum.\
\>", "Subsection",
 CellChangeTimes->{{3.7027420961380568`*^9, 3.7027421004165697`*^9}, {
  3.7027421398315163`*^9, 3.7027421537674475`*^9}}],

Cell[CellGroupData[{

Cell[TextData[{
 "Is the condition ",
 Cell[BoxData[
  RowBox[{"diseq", "<", 
   RowBox[{"-", 
    FractionBox[
     RowBox[{"p2", " ", 
      RowBox[{"(", 
       RowBox[{"1", "+", 
        RowBox[{"t2", " ", 
         RowBox[{"(", 
          RowBox[{
           RowBox[{"-", "1"}], "+", "\[Mu]"}], ")"}]}]}], ")"}], " ", 
      RowBox[{"(", 
       RowBox[{"1", "+", 
        RowBox[{"s", " ", "t2", " ", 
         RowBox[{"(", 
          RowBox[{
           RowBox[{"-", "1"}], "+", "\[Mu]"}], ")"}]}]}], ")"}], " ", 
      "\[Rho]"}], 
     RowBox[{
      RowBox[{"(", 
       RowBox[{
        RowBox[{"-", "1"}], "+", "\[Mu]"}], ")"}], " ", 
      RowBox[{"(", 
       RowBox[{
        RowBox[{"-", "1"}], "+", "s", "+", 
        RowBox[{"s", " ", 
         RowBox[{"(", 
          RowBox[{"1", "+", 
           RowBox[{"t2", " ", 
            RowBox[{"(", 
             RowBox[{
              RowBox[{"-", "1"}], "+", "\[Mu]"}], ")"}]}]}], ")"}], " ", 
         "\[Rho]"}]}], ")"}]}]]}]}]],
  CellChangeTimes->{3.698142773471923*^9, 3.702627657505986*^9}],
 " possible (can diseq be less than this quantity)?"
}], "Subsection",
 CellChangeTimes->{{3.702742102993482*^9, 3.702742107698147*^9}, {
  3.7027421596175175`*^9, 3.702742171274642*^9}}],

Cell[CellGroupData[{

Cell[BoxData[
 RowBox[{"FindMinimum", "[", 
  RowBox[{
   RowBox[{"{", 
    RowBox[{
     RowBox[{"-", 
      RowBox[{"(", 
       RowBox[{
        RowBox[{"(", 
         RowBox[{"p2", " ", 
          RowBox[{"(", 
           RowBox[{"1", "+", 
            RowBox[{"t2", " ", 
             RowBox[{"(", 
              RowBox[{
               RowBox[{"-", "1"}], "+", "\[Mu]"}], ")"}]}]}], ")"}], " ", 
          RowBox[{"(", 
           RowBox[{"1", "+", 
            RowBox[{"s", " ", "t2", " ", 
             RowBox[{"(", 
              RowBox[{
               RowBox[{"-", "1"}], "+", "\[Mu]"}], ")"}]}]}], ")"}], " ", 
          "\[Rho]"}], ")"}], "/", 
        RowBox[{"(", 
         RowBox[{
          RowBox[{"(", 
           RowBox[{
            RowBox[{"-", "1"}], "+", "\[Mu]"}], ")"}], " ", 
          RowBox[{"(", 
           RowBox[{
            RowBox[{"-", "1"}], "+", "s", "+", 
            RowBox[{"s", " ", 
             RowBox[{"(", 
              RowBox[{"1", "+", 
               RowBox[{"t2", " ", 
                RowBox[{"(", 
                 RowBox[{
                  RowBox[{"-", "1"}], "+", "\[Mu]"}], ")"}]}]}], ")"}], " ", 
             "\[Rho]"}]}], ")"}]}], ")"}]}], ")"}]}], ",", 
     RowBox[{
      RowBox[{"0", "<", "s", "<", "1"}], "&&", 
      RowBox[{"0", "<", "\[Mu]", "<", "1"}], "&&", 
      RowBox[{"0", "<", "t2", "<", "1"}], "&&", 
      RowBox[{"0", "<", "p2", "<", "1"}], "&&", 
      RowBox[{"0", "<", "\[Rho]", "<", "1"}]}]}], "}"}], ",", 
   RowBox[{"{", 
    RowBox[{
     RowBox[{"{", 
      RowBox[{"s", ",", "0.001"}], "}"}], ",", 
     RowBox[{"{", 
      RowBox[{"\[Mu]", ",", "0.001"}], "}"}], ",", 
     RowBox[{"{", 
      RowBox[{"t2", ",", "0.001"}], "}"}], ",", 
     RowBox[{"{", 
      RowBox[{"p2", ",", "0.001"}], "}"}], ",", 
     RowBox[{"{", 
      RowBox[{"\[Rho]", ",", "0.001"}], "}"}]}], "}"}]}], "]"}]], "Input",
 CellChangeTimes->{{3.7026287930544195`*^9, 3.702628913373992*^9}, {
  3.7026290165945153`*^9, 3.70262902856275*^9}, {3.70262907008208*^9, 
  3.7026291200517607`*^9}}],

Cell[BoxData[
 RowBox[{
  StyleBox[
   RowBox[{"FindMinimum", "::", "eit"}], "MessageName"], 
  RowBox[{
  ":", " "}], "\<\"The algorithm does not converge to the tolerance of \
\[NoBreak]\\!\\(\\*RowBox[{\\\"4.806217383937354`*^-6\\\"}]\\)\[NoBreak] in \
\[NoBreak]\\!\\(\\*RowBox[{\\\"500\\\"}]\\)\[NoBreak] iterations. The best \
estimated solution, with feasibility residual, KKT residual, or complementary \
residual of \[NoBreak]\\!\\(\\*RowBox[{\\\"{\\\", \
RowBox[{\\\"1.2356363968940945`*^-8\\\", \\\",\\\", \
\\\"3.442714423970483`*^16\\\", \\\",\\\", \\\"3.834988282203277`*^-9\\\"}], \
\\\"}\\\"}]\\)\[NoBreak], is returned. \
\\!\\(\\*ButtonBox[\\\"\[RightSkeleton]\\\", ButtonStyle->\\\"Link\\\", \
ButtonFrame->None, ButtonData:>\\\"paclet:ref/FindMinimum\\\", ButtonNote -> \
\\\"FindMinimum::eit\\\"]\\)\"\>"}]], "Message", "MSG",
 CellChangeTimes->{3.702629127049237*^9}],

Cell[BoxData[
 RowBox[{"{", 
  RowBox[{
   RowBox[{"-", "1.1644244684428747`*^8"}], ",", 
   RowBox[{"{", 
    RowBox[{
     RowBox[{"s", "\[Rule]", "0.5950454468117302`"}], ",", 
     RowBox[{"\[Mu]", "\[Rule]", "0.3703935021394549`"}], ",", 
     RowBox[{"t2", "\[Rule]", "0.08416721820672385`"}], ",", 
     RowBox[{"p2", "\[Rule]", "0.6322657276680806`"}], ",", 
     RowBox[{"\[Rho]", "\[Rule]", "0.7186254613280186`"}]}], "}"}]}], 
  "}"}]], "Output",
 CellChangeTimes->{3.7026290808548927`*^9, 3.7026291270512376`*^9}]
}, Open  ]],

Cell[CellGroupData[{

Cell[BoxData[
 RowBox[{"FindMaximum", "[", 
  RowBox[{
   RowBox[{"{", 
    RowBox[{
     RowBox[{"-", 
      RowBox[{"(", 
       RowBox[{
        RowBox[{"(", 
         RowBox[{"p2", " ", 
          RowBox[{"(", 
           RowBox[{"1", "+", 
            RowBox[{"t2", " ", 
             RowBox[{"(", 
              RowBox[{
               RowBox[{"-", "1"}], "+", "\[Mu]"}], ")"}]}]}], ")"}], " ", 
          RowBox[{"(", 
           RowBox[{"1", "+", 
            RowBox[{"s", " ", "t2", " ", 
             RowBox[{"(", 
              RowBox[{
               RowBox[{"-", "1"}], "+", "\[Mu]"}], ")"}]}]}], ")"}], " ", 
          "\[Rho]"}], ")"}], "/", 
        RowBox[{"(", 
         RowBox[{
          RowBox[{"(", 
           RowBox[{
            RowBox[{"-", "1"}], "+", "\[Mu]"}], ")"}], " ", 
          RowBox[{"(", 
           RowBox[{
            RowBox[{"-", "1"}], "+", "s", "+", 
            RowBox[{"s", " ", 
             RowBox[{"(", 
              RowBox[{"1", "+", 
               RowBox[{"t2", " ", 
                RowBox[{"(", 
                 RowBox[{
                  RowBox[{"-", "1"}], "+", "\[Mu]"}], ")"}]}]}], ")"}], " ", 
             "\[Rho]"}]}], ")"}]}], ")"}]}], ")"}]}], ",", 
     RowBox[{
      RowBox[{"0", "<", "s", "<", "1"}], "&&", 
      RowBox[{"0", "<", "\[Mu]", "<", "1"}], "&&", 
      RowBox[{"0", "<", "t2", "<", "1"}], "&&", 
      RowBox[{"0", "<", "p2", "<", "1"}], "&&", 
      RowBox[{"0", "<", "\[Rho]", "<", "1"}]}]}], "}"}], ",", 
   RowBox[{"{", 
    RowBox[{
     RowBox[{"{", 
      RowBox[{"s", ",", "0.001"}], "}"}], ",", 
     RowBox[{"{", 
      RowBox[{"\[Mu]", ",", "0.001"}], "}"}], ",", 
     RowBox[{"{", 
      RowBox[{"t2", ",", "0.001"}], "}"}], ",", 
     RowBox[{"{", 
      RowBox[{"p2", ",", "0.001"}], "}"}], ",", 
     RowBox[{"{", 
      RowBox[{"\[Rho]", ",", "0.001"}], "}"}]}], "}"}]}], "]"}]], "Input",
 CellChangeTimes->{{3.7026287930544195`*^9, 3.702628913373992*^9}, {
  3.7026290165945153`*^9, 3.70262902856275*^9}, {3.70262907008208*^9, 
  3.70262914797164*^9}}],

Cell[BoxData[
 RowBox[{"{", 
  RowBox[{
   RowBox[{"-", "3.9794761002851305`*^-11"}], ",", 
   RowBox[{"{", 
    RowBox[{
     RowBox[{"s", "\[Rule]", "0.40857353146707703`"}], ",", 
     RowBox[{"\[Mu]", "\[Rule]", "0.3810385263912368`"}], ",", 
     RowBox[{"t2", "\[Rule]", "0.2931840601551941`"}], ",", 
     RowBox[{"p2", "\[Rule]", "0.036491831520411466`"}], ",", 
     RowBox[{"\[Rho]", "\[Rule]", "5.267641741132533`*^-10"}]}], "}"}]}], 
  "}"}]], "Output",
 CellChangeTimes->{3.702629150934688*^9}]
}, Open  ]],

Cell[CellGroupData[{

Cell[BoxData[
 RowBox[{
  RowBox[{
   RowBox[{
    RowBox[{
     RowBox[{
      RowBox[{
       RowBox[{"(", 
        RowBox[{"p2", " ", 
         RowBox[{"(", 
          RowBox[{"1", "+", 
           RowBox[{"t2", " ", 
            RowBox[{"(", 
             RowBox[{
              RowBox[{"-", "1"}], "+", "\[Mu]"}], ")"}]}]}], ")"}], " ", 
         RowBox[{"(", 
          RowBox[{"1", "+", 
           RowBox[{"s", " ", "t2", " ", 
            RowBox[{"(", 
             RowBox[{
              RowBox[{"-", "1"}], "+", "\[Mu]"}], ")"}]}]}], ")"}], " ", 
         "\[Rho]"}], ")"}], "/", 
       RowBox[{"(", 
        RowBox[{
         RowBox[{"(", 
          RowBox[{
           RowBox[{"-", "1"}], "+", "\[Mu]"}], ")"}], " ", 
         RowBox[{"(", 
          RowBox[{
           RowBox[{"-", "1"}], "+", "s", "+", 
           RowBox[{"s", " ", 
            RowBox[{"(", 
             RowBox[{"1", "+", 
              RowBox[{"t2", " ", 
               RowBox[{"(", 
                RowBox[{
                 RowBox[{"-", "1"}], "+", "\[Mu]"}], ")"}]}]}], ")"}], " ", 
            "\[Rho]"}]}], ")"}]}], ")"}]}], "/.", 
      RowBox[{"p2", "\[Rule]", "0.7"}]}], "/.", 
     RowBox[{"t2", "\[Rule]", "0.8"}]}], "/.", 
    RowBox[{"\[Mu]", "\[Rule]", "0.001"}]}], "/.", 
   RowBox[{"s", "\[Rule]", "0.2"}]}], "/.", 
  RowBox[{"\[Rho]", "\[Rule]", "0.3"}]}]], "Input",
 CellChangeTimes->{{3.702742277718305*^9, 3.7027423026591306`*^9}}],

Cell[BoxData["0.04500696769626855`"], "Output",
 CellChangeTimes->{3.7027423058882732`*^9}]
}, Open  ]]
}, Open  ]],

Cell["Yes, this condition is relevant.", "Subsection",
 CellChangeTimes->{{3.7027420961380568`*^9, 3.7027421004165697`*^9}, {
  3.7027421398315163`*^9, 3.7027421537674475`*^9}, {3.7027429345817256`*^9, 
  3.702742936258319*^9}}],

Cell[TextData[{
 "The analysis above shows that there are three relevant conditions. \
Preference frequency increases with f when:\n a) ",
 Cell[BoxData[
  RowBox[{"s", "\[LessEqual]", 
   FractionBox["1", 
    RowBox[{"2", "+", 
     RowBox[{"t2", " ", 
      RowBox[{"(", 
       RowBox[{
        RowBox[{"-", "1"}], "+", "\[Mu]"}], ")"}]}]}]]}]],
  CellChangeTimes->{3.698142773471923*^9, 3.702627657505986*^9}],
 ", OR\n b) ",
 Cell[BoxData[
  RowBox[{
   FractionBox["1", 
    RowBox[{"2", "+", 
     RowBox[{"t2", " ", 
      RowBox[{"(", 
       RowBox[{
        RowBox[{"-", "1"}], "+", "\[Mu]"}], ")"}]}]}]], "<", "s"}]],
  CellChangeTimes->{3.698142773471923*^9, 3.702627657505986*^9}],
 " and ",
 Cell[BoxData[
  RowBox[{"\[Rho]", "\[LessEqual]", 
   FractionBox[
    RowBox[{"1", "-", "s"}], 
    RowBox[{"s", "-", 
     RowBox[{"s", " ", "t2"}], "+", 
     RowBox[{"s", " ", "t2", " ", "\[Mu]"}]}]]}]],
  CellChangeTimes->{3.698142773471923*^9, 3.702627657505986*^9}],
 ", OR\n c) ",
 Cell[BoxData[
  RowBox[{"0", "\[LessEqual]", "diseq", "<", 
   RowBox[{
    RowBox[{"-", 
     FractionBox[
      RowBox[{"p2", " ", 
       RowBox[{"(", 
        RowBox[{"1", "+", 
         RowBox[{"t2", " ", 
          RowBox[{"(", 
           RowBox[{
            RowBox[{"-", "1"}], "+", "\[Mu]"}], ")"}]}]}], ")"}], " ", 
       RowBox[{"(", 
        RowBox[{"1", "+", 
         RowBox[{"s", " ", "t2", " ", 
          RowBox[{"(", 
           RowBox[{
            RowBox[{"-", "1"}], "+", "\[Mu]"}], ")"}]}]}], ")"}], " ", 
       "\[Rho]"}], 
      RowBox[{
       RowBox[{"(", 
        RowBox[{
         RowBox[{"-", "1"}], "+", "\[Mu]"}], ")"}], " ", 
       RowBox[{"(", 
        RowBox[{
         RowBox[{"-", "1"}], "+", "s", "+", 
         RowBox[{"s", " ", 
          RowBox[{"(", 
           RowBox[{"1", "+", 
            RowBox[{"t2", " ", 
             RowBox[{"(", 
              RowBox[{
               RowBox[{"-", "1"}], "+", "\[Mu]"}], ")"}]}]}], ")"}], " ", 
          "\[Rho]"}]}], ")"}]}]]}], "and", 
    FractionBox["1", 
     RowBox[{"2", "+", 
      RowBox[{"t2", " ", 
       RowBox[{"(", 
        RowBox[{
         RowBox[{"-", "1"}], "+", "\[Mu]"}], ")"}]}]}]]}], "<", "s", "<", 
   RowBox[{"1", "and", 
    FractionBox[
     RowBox[{"1", "-", "s"}], 
     RowBox[{"s", "-", 
      RowBox[{"s", " ", "t2"}], "+", 
      RowBox[{"s", " ", "t2", " ", "\[Mu]"}]}]]}], "<", "\[Rho]", "<", "1"}]],
  CellChangeTimes->{3.698142773471923*^9, 3.702627657505986*^9}],
 "\n For (a), the whole fraction increases as t2 increases and \[Mu] \
decreases. Thus, the condition is more likely to be met when t2 is large and \
\[Mu] is small.\n For (b), the \[Rho] condition increases as s decreases, t2 \
increases, and \[Mu] decreases.\n For (c), the conditions for s is the same \
as for (b), but the condition for \[Rho] is opposite. \n One of ",
 Cell[BoxData[
  RowBox[{"s", "\[LessEqual]", 
   FractionBox["1", 
    RowBox[{"2", "+", 
     RowBox[{"t2", " ", 
      RowBox[{"(", 
       RowBox[{
        RowBox[{"-", "1"}], "+", "\[Mu]"}], ")"}]}]}]]}]],
  CellChangeTimes->{3.698142773471923*^9, 3.702627657505986*^9}],
 " and ",
 Cell[BoxData[
  RowBox[{
   FractionBox["1", 
    RowBox[{"2", "+", 
     RowBox[{"t2", " ", 
      RowBox[{"(", 
       RowBox[{
        RowBox[{"-", "1"}], "+", "\[Mu]"}], ")"}]}]}]], "<", "s"}]],
  CellChangeTimes->{3.698142773471923*^9, 3.702627657505986*^9}],
 " is always true. \n In (b), preference frequency will always increase with \
f as long as ",
 Cell[BoxData[
  RowBox[{"\[Rho]", "\[LessEqual]", 
   FractionBox[
    RowBox[{"1", "-", "s"}], 
    RowBox[{"s", "-", 
     RowBox[{"s", " ", "t2"}], "+", 
     RowBox[{"s", " ", "t2", " ", "\[Mu]"}]}]]}]],
  CellChangeTimes->{3.698142773471923*^9, 3.702627657505986*^9}],
 ". (c) requires ",
 Cell[BoxData[
  RowBox[{
   FractionBox[
    RowBox[{"1", "-", "s"}], 
    RowBox[{"s", "-", 
     RowBox[{"s", " ", "t2"}], "+", 
     RowBox[{"s", " ", "t2", " ", "\[Mu]"}]}]], "<", "\[Rho]"}]],
  CellChangeTimes->{3.698142773471923*^9, 3.702627657505986*^9}],
 ". "
}], "Subsection",
 CellChangeTimes->{{3.702629238225578*^9, 3.702629241592767*^9}, {
  3.7026293213369827`*^9, 3.7026293225344067`*^9}, {3.7026294174339848`*^9, 
  3.702629448265894*^9}, {3.7026294844847097`*^9, 3.7026295091744456`*^9}, {
  3.702629555182725*^9, 3.702629608278512*^9}, {3.7026296846175237`*^9, 
  3.702629698501436*^9}, {3.702629729814515*^9, 3.7026298665258884`*^9}, {
  3.702629981224472*^9, 3.702629994141043*^9}, {3.7026303395982776`*^9, 
  3.7026303422842283`*^9}, {3.702630383744898*^9, 3.7026303953930197`*^9}, {
  3.7026305539131093`*^9, 3.7026306232406397`*^9}, {3.7026306595344815`*^9, 
  3.702630708504809*^9}, {3.702632330748344*^9, 3.702632338437064*^9}, {
  3.7027423482502623`*^9, 3.7027424645113993`*^9}, {3.7027425225989523`*^9, 
  3.7027425801463146`*^9}, {3.7027426406237135`*^9, 3.702742687920449*^9}}],

Cell[CellGroupData[{

Cell[TextData[{
 "\[Rho] cannot be larger than 1, so when ",
 Cell[BoxData[
  FractionBox[
   RowBox[{"1", "-", "s"}], 
   RowBox[{"s", "-", 
    RowBox[{"s", " ", "t2"}], "+", 
    RowBox[{"s", " ", "t2", " ", "\[Mu]"}]}]]],
  CellChangeTimes->{3.698142773471923*^9, 3.702627657505986*^9}],
 " is > 1, the conditions for case (b) will always be met, and the conditions \
for case (c) will never be met."
}], "Subsection",
 CellChangeTimes->{{3.702635758113347*^9, 3.702635785017866*^9}, {
  3.7026359237439528`*^9, 3.702635941585268*^9}, {3.7027426971897287`*^9, 
  3.702742775321374*^9}}],

Cell[CellGroupData[{

Cell[BoxData[
 RowBox[{"FullSimplify", "[", 
  RowBox[{"Reduce", "[", 
   RowBox[{
    RowBox[{
     FractionBox[
      RowBox[{"1", "-", "s"}], 
      RowBox[{"s", "-", 
       RowBox[{"s", " ", "t2"}], "+", 
       RowBox[{"s", " ", "t2", " ", "\[Mu]"}]}]], ">", "1"}], "&&", 
    RowBox[{"0", "<", "s", "<", "1"}], "&&", 
    RowBox[{"0", "<", "t2", "<", "1"}], "&&", 
    RowBox[{"0", "<", "\[Mu]", "<", "1"}]}], "]"}], "]"}]], "Input",
 CellChangeTimes->{{3.7026351870362806`*^9, 3.702635218227317*^9}, {
   3.7026352596469727`*^9, 3.7026352893184743`*^9}, {3.7026353454563346`*^9, 
   3.702635350476111*^9}, 3.702635724467445*^9}],

Cell[BoxData[
 RowBox[{
  RowBox[{"0", "<", "\[Mu]", "<", "1"}], "&&", 
  RowBox[{"0", "<", "t2", "<", "1"}], "&&", 
  RowBox[{"0", "<", "s", "<", 
   FractionBox["1", 
    RowBox[{"2", "+", 
     RowBox[{"t2", " ", 
      RowBox[{"(", 
       RowBox[{
        RowBox[{"-", "1"}], "+", "\[Mu]"}], ")"}]}]}]]}]}]], "Output",
 CellChangeTimes->{{3.7026352640045147`*^9, 3.7026352898976765`*^9}, {
  3.702635347092914*^9, 3.7026353519596357`*^9}, {3.7026357189284816`*^9, 
  3.702635725595842*^9}}]
}, Open  ]],

Cell[CellGroupData[{

Cell[BoxData[
 RowBox[{"FindMinimum", "[", 
  RowBox[{
   RowBox[{"{", 
    RowBox[{
     FractionBox["1", 
      RowBox[{"2", "+", 
       RowBox[{"t2", " ", 
        RowBox[{"(", 
         RowBox[{
          RowBox[{"-", "1"}], "+", "\[Mu]"}], ")"}]}]}]], ",", 
     RowBox[{
      RowBox[{"0", "<", "\[Mu]", "<", "1"}], "&&", 
      RowBox[{"0", "<", "t2", "<", "1"}]}]}], "}"}], ",", 
   RowBox[{"{", 
    RowBox[{
     RowBox[{"{", 
      RowBox[{"\[Mu]", ",", "0.001"}], "}"}], ",", 
     RowBox[{"{", 
      RowBox[{"t2", ",", "0.001"}], "}"}]}], "}"}]}], "]"}]], "Input",
 CellChangeTimes->{{3.7026287930544195`*^9, 3.702628913373992*^9}, {
  3.7026358218288918`*^9, 3.7026358367441683`*^9}}],

Cell[BoxData[
 RowBox[{"{", 
  RowBox[{"0.5000000758603771`", ",", 
   RowBox[{"{", 
    RowBox[{
     RowBox[{"\[Mu]", "\[Rule]", "0.5022901988983379`"}], ",", 
     RowBox[{"t2", "\[Rule]", "6.096754805278153`*^-7"}]}], "}"}]}], 
  "}"}]], "Output",
 CellChangeTimes->{3.702635841944009*^9}]
}, Open  ]],

Cell[CellGroupData[{

Cell[BoxData[
 RowBox[{"FindMaximum", "[", 
  RowBox[{
   RowBox[{"{", 
    RowBox[{
     FractionBox["1", 
      RowBox[{"2", "+", 
       RowBox[{"t2", " ", 
        RowBox[{"(", 
         RowBox[{
          RowBox[{"-", "1"}], "+", "\[Mu]"}], ")"}]}]}]], ",", 
     RowBox[{
      RowBox[{"0", "<", "\[Mu]", "<", "1"}], "&&", 
      RowBox[{"0", "<", "t2", "<", "1"}]}]}], "}"}], ",", 
   RowBox[{"{", 
    RowBox[{
     RowBox[{"{", 
      RowBox[{"\[Mu]", ",", "0.001"}], "}"}], ",", 
     RowBox[{"{", 
      RowBox[{"t2", ",", "0.001"}], "}"}]}], "}"}]}], "]"}]], "Input",
 CellChangeTimes->{{3.7026287930544195`*^9, 3.702628888697263*^9}, {
  3.7026358244478183`*^9, 3.7026358392360506`*^9}}],

Cell[BoxData[
 RowBox[{"{", 
  RowBox[{"0.9999999830462455`", ",", 
   RowBox[{"{", 
    RowBox[{
     RowBox[{"\[Mu]", "\[Rule]", "5.968586673514965`*^-9"}], ",", 
     RowBox[{"t2", "\[Rule]", "0.9999999890148316`"}]}], "}"}]}], 
  "}"}]], "Output",
 CellChangeTimes->{3.702635845387227*^9}]
}, Open  ]]
}, Open  ]],

Cell["\<\
The condition for \[Rho] in (b) is always true, and always false in (c), for \
s < 0.5. Because s > 0.5 seems very high, case (c) is unlikely to occur.\
\>", "Subsection",
 CellChangeTimes->{{3.7026358619740963`*^9, 3.7026358780367804`*^9}, {
  3.70263596302185*^9, 3.7026359654497094`*^9}, {3.7027428072386675`*^9, 
  3.7027428953598475`*^9}}],

Cell[CellGroupData[{

Cell["2. How does \[Rho] influence preference frequency?", "Subsection",
 CellChangeTimes->{{3.7026265838121343`*^9, 3.7026265949950905`*^9}}],

Cell[CellGroupData[{

Cell[BoxData[
 RowBox[{"\[Delta]p2\[Rho]", "=", 
  RowBox[{"FullSimplify", "[", 
   RowBox[{"D", "[", 
    RowBox[{"p2t1", ",", "\[Rho]"}], "]"}], "]"}]}]], "Input",
 CellChangeTimes->{{3.6610179329137936`*^9, 3.6610179968094482`*^9}, {
  3.661019665347883*^9, 3.6610196686900744`*^9}, {3.6981427572905874`*^9, 
  3.698142760761779*^9}, {3.698142812161895*^9, 3.6981428166037335`*^9}}],

Cell[BoxData[
 RowBox[{
  RowBox[{"(", 
   RowBox[{"f", " ", 
    RowBox[{"(", 
     RowBox[{
      RowBox[{"p2", " ", 
       RowBox[{"(", 
        RowBox[{"1", "+", 
         RowBox[{"s", " ", "t2", " ", 
          RowBox[{"(", 
           RowBox[{
            RowBox[{"-", "1"}], "+", "\[Mu]"}], ")"}]}]}], ")"}]}], "+", 
      RowBox[{"diseq", " ", "s", " ", 
       RowBox[{"(", 
        RowBox[{
         RowBox[{"-", "1"}], "+", "\[Mu]"}], ")"}]}]}], ")"}], " ", 
    RowBox[{"(", 
     RowBox[{"1", "+", 
      RowBox[{"t2", " ", 
       RowBox[{"(", 
        RowBox[{
         RowBox[{"-", "1"}], "+", "\[Mu]"}], ")"}]}]}], ")"}]}], ")"}], "/", 
  RowBox[{"(", 
   RowBox[{"2", " ", 
    RowBox[{"(", 
     RowBox[{"1", "+", 
      RowBox[{"s", " ", "t2", " ", 
       RowBox[{"(", 
        RowBox[{
         RowBox[{"-", "1"}], "+", "\[Mu]"}], ")"}]}]}], ")"}], " ", 
    RowBox[{"(", 
     RowBox[{"1", "+", 
      RowBox[{
       RowBox[{"(", 
        RowBox[{
         RowBox[{"f", " ", 
          RowBox[{"(", 
           RowBox[{
            RowBox[{"-", "1"}], "+", "s"}], ")"}]}], "+", "s"}], ")"}], " ", 
       "t2", " ", 
       RowBox[{"(", 
        RowBox[{
         RowBox[{"-", "1"}], "+", "\[Mu]"}], ")"}]}]}], ")"}]}], 
   ")"}]}]], "Output",
 CellChangeTimes->{3.69814282618196*^9, 3.702627663923257*^9}]
}, Open  ]],

Cell[CellGroupData[{

Cell[BoxData[
 RowBox[{"FullSimplify", "[", 
  RowBox[{"Reduce", "[", 
   RowBox[{
    RowBox[{"\[Delta]p2\[Rho]", ">", "0"}], "&&", 
    RowBox[{"f", ">", "0"}], "&&", 
    RowBox[{"0", "<", "\[Rho]", "<", "1"}], "&&", 
    RowBox[{"0", "<", "s", "<", "1"}], "&&", 
    RowBox[{"0", "<", "p2", "<", "t2", "<", "1"}], "&&", 
    RowBox[{"diseq", "\[GreaterEqual]", "0"}], "&&", 
    RowBox[{"1", ">", "\[Mu]", "\[GreaterEqual]", "0"}]}], "]"}], 
  "]"}]], "Input",
 CellChangeTimes->{{3.661017975058204*^9, 3.661018006072978*^9}, {
   3.661018107255766*^9, 3.6610181227616525`*^9}, {3.6610181746486197`*^9, 
   3.661018237399209*^9}, {3.6610194100392804`*^9, 3.661019410438303*^9}, {
   3.66101967106321*^9, 3.6610196713082237`*^9}, {3.6610220756677456`*^9, 
   3.6610220793689575`*^9}, {3.6610221814897985`*^9, 3.661022192151408*^9}, {
   3.6656931667998924`*^9, 3.6656931800976534`*^9}, 3.6981427680909696`*^9, {
   3.6981428226121097`*^9, 3.6981428241606417`*^9}}],

Cell[BoxData[
 RowBox[{
  RowBox[{"\[Rho]", ">", "0"}], "&&", 
  RowBox[{"\[Mu]", "\[GreaterEqual]", "0"}], "&&", 
  RowBox[{"s", ">", "0"}], "&&", 
  RowBox[{"p2", ">", "0"}], "&&", 
  RowBox[{"diseq", "\[GreaterEqual]", "0"}], "&&", 
  RowBox[{"f", ">", "0"}], "&&", 
  RowBox[{"\[Rho]", "<", "1"}], "&&", 
  RowBox[{"\[Mu]", "<", "1"}], "&&", 
  RowBox[{"t2", "<", "1"}], "&&", 
  RowBox[{"s", "<", "1"}], "&&", 
  RowBox[{"p2", "<", "t2"}], "&&", 
  RowBox[{
   RowBox[{"s", " ", 
    RowBox[{"(", 
     RowBox[{"diseq", "+", 
      RowBox[{"p2", " ", "t2"}]}], ")"}]}], "<", 
   RowBox[{"p2", "+", 
    RowBox[{"s", " ", 
     RowBox[{"(", 
      RowBox[{"diseq", "+", 
       RowBox[{"p2", " ", "t2"}]}], ")"}], " ", "\[Mu]"}]}]}]}]], "Output",
 CellChangeTimes->{3.6981428293041277`*^9, 3.7026276681547537`*^9}]
}, Open  ]]
}, Open  ]],

Cell["\<\
Preference frequency increases with \[Rho] when the following condition \
holds: s*(diseq+p2*t2)<p2+s*(diseq+p2*t2)*\[Mu]. 
In terms of s, this condition simplifies to s < p2 / ( (diseq + p2*t2) * (1-\
\[Mu]) ).
Note that diseq+p2*t2 is equal to x4, the frequency of P2T2 genotypes. This \
frequency must be less than or equal to p2. Since 1-\[Mu] must be less than \
or equal to 1, this means that p2 is always equal to or greater than ((diseq \
+ p2*t2) * (1-\[Mu])). This means that p2 / ((diseq + p2*t2) * (1-\[Mu])) \
will always be greater than or equal to 1, and thus will always be larger \
than s. This means that the condition always holds true, and thus that p2t1 \
will always increase with \[Rho].\
\>", "Subsection",
 CellChangeTimes->{{3.7026266822959805`*^9, 3.7026267382267714`*^9}, {
   3.7026269504878783`*^9, 3.7026269956248493`*^9}, {3.7026342682081685`*^9, 
   3.7026342690794764`*^9}, 3.7027082134624968`*^9, {3.7027084908467817`*^9, 
   3.7027085465584936`*^9}, {3.7027086820014176`*^9, 
   3.7027086827036657`*^9}, {3.7027089020592813`*^9, 3.702708902318373*^9}, {
   3.7027126198680754`*^9, 3.702712666657631*^9}, {3.702714607424925*^9, 
   3.702714652634922*^9}, {3.7027262672325616`*^9, 3.702726513911951*^9}}],

Cell[CellGroupData[{

Cell["3. How does s influence preference frequency?", "Subsection",
 CellChangeTimes->{{3.7026265838121343`*^9, 3.7026266052547207`*^9}}],

Cell[CellGroupData[{

Cell[BoxData[
 RowBox[{"\[Delta]p2s", "=", 
  RowBox[{"FullSimplify", "[", 
   RowBox[{"D", "[", 
    RowBox[{"p2t1", ",", "s"}], "]"}], "]"}]}]], "Input",
 CellChangeTimes->{{3.6610179329137936`*^9, 3.6610179968094482`*^9}, {
  3.661019665347883*^9, 3.6610196686900744`*^9}, {3.6981427572905874`*^9, 
  3.698142760761779*^9}, {3.698142812161895*^9, 3.6981428166037335`*^9}, {
  3.7026266077345986`*^9, 3.7026266098273396`*^9}}],

Cell[BoxData[
 RowBox[{
  RowBox[{"(", 
   RowBox[{
    RowBox[{"(", 
     RowBox[{
      RowBox[{"-", "1"}], "+", "\[Mu]"}], ")"}], " ", 
    RowBox[{"(", 
     RowBox[{
      RowBox[{
       RowBox[{"-", "f"}], " ", 
       RowBox[{"(", 
        RowBox[{"1", "+", "f"}], ")"}], " ", "p2", " ", "t2", " ", 
       RowBox[{"(", 
        RowBox[{"1", "+", 
         RowBox[{"t2", " ", 
          RowBox[{"(", 
           RowBox[{
            RowBox[{"-", "1"}], "+", "\[Mu]"}], ")"}]}]}], ")"}], " ", 
       SuperscriptBox[
        RowBox[{"(", 
         RowBox[{"1", "+", 
          RowBox[{"s", " ", "t2", " ", 
           RowBox[{"(", 
            RowBox[{
             RowBox[{"-", "1"}], "+", "\[Mu]"}], ")"}]}]}], ")"}], "2"], " ", 
       "\[Rho]"}], "+", 
      RowBox[{"diseq", " ", 
       RowBox[{"(", 
        RowBox[{
         RowBox[{"2", " ", 
          SuperscriptBox[
           RowBox[{"(", 
            RowBox[{"1", "+", 
             RowBox[{"s", " ", "t2", " ", 
              RowBox[{"(", 
               RowBox[{
                RowBox[{"-", "1"}], "+", "\[Mu]"}], ")"}]}]}], ")"}], "2"]}], 
         "-", 
         RowBox[{"f", " ", 
          RowBox[{"(", 
           RowBox[{"1", "+", 
            RowBox[{"s", " ", "t2", " ", 
             RowBox[{"(", 
              RowBox[{
               RowBox[{"-", "1"}], "+", "\[Mu]"}], ")"}]}]}], ")"}], " ", 
          RowBox[{"(", 
           RowBox[{
            RowBox[{"-", "1"}], "-", "\[Rho]", "+", 
            RowBox[{"t2", " ", 
             RowBox[{"(", 
              RowBox[{
               RowBox[{"-", "1"}], "+", "\[Mu]"}], ")"}], " ", 
             RowBox[{"(", 
              RowBox[{"2", "-", 
               RowBox[{"3", " ", "s"}], "+", 
               RowBox[{
                RowBox[{"(", 
                 RowBox[{
                  RowBox[{"-", "1"}], "+", "s", "-", 
                  RowBox[{"s", " ", "t2"}], "+", 
                  RowBox[{"s", " ", "t2", " ", "\[Mu]"}]}], ")"}], " ", 
                "\[Rho]"}]}], ")"}]}]}], ")"}]}], "+", 
         RowBox[{
          SuperscriptBox["f", "2"], " ", "t2", " ", 
          RowBox[{"(", 
           RowBox[{
            RowBox[{"-", "1"}], "+", "\[Mu]"}], ")"}], " ", 
          RowBox[{"(", 
           RowBox[{
            RowBox[{"-", "\[Rho]"}], "+", 
            RowBox[{"t2", " ", 
             RowBox[{"(", 
              RowBox[{
               RowBox[{"-", "1"}], "+", "\[Mu]"}], ")"}], " ", 
             RowBox[{"(", 
              RowBox[{"1", "-", "\[Rho]", "+", 
               RowBox[{"s", " ", 
                RowBox[{"(", 
                 RowBox[{
                  RowBox[{"-", "2"}], "+", "s", "+", 
                  RowBox[{"s", " ", 
                   RowBox[{"(", 
                    RowBox[{
                    RowBox[{"-", "1"}], "+", "t2", "-", 
                    RowBox[{"t2", " ", "\[Mu]"}]}], ")"}], " ", "\[Rho]"}]}], 
                 ")"}]}]}], ")"}]}]}], ")"}]}]}], ")"}]}]}], ")"}]}], ")"}], 
  "/", 
  RowBox[{"(", 
   RowBox[{"2", " ", 
    SuperscriptBox[
     RowBox[{"(", 
      RowBox[{"1", "+", 
       RowBox[{"s", " ", "t2", " ", 
        RowBox[{"(", 
         RowBox[{
          RowBox[{"-", "1"}], "+", "\[Mu]"}], ")"}]}]}], ")"}], "2"], " ", 
    SuperscriptBox[
     RowBox[{"(", 
      RowBox[{"1", "+", 
       RowBox[{
        RowBox[{"(", 
         RowBox[{
          RowBox[{"f", " ", 
           RowBox[{"(", 
            RowBox[{
             RowBox[{"-", "1"}], "+", "s"}], ")"}]}], "+", "s"}], ")"}], " ", 
        "t2", " ", 
        RowBox[{"(", 
         RowBox[{
          RowBox[{"-", "1"}], "+", "\[Mu]"}], ")"}]}]}], ")"}], "2"]}], 
   ")"}]}]], "Output",
 CellChangeTimes->{3.69814282618196*^9, 3.7026266182393155`*^9, 
  3.7026276774360375`*^9}]
}, Open  ]]
}, Open  ]],

Cell[CellGroupData[{

Cell["When does preference frequency decrease with s?", "Subsection",
 CellChangeTimes->{{3.702703435027799*^9, 3.7027034438349156`*^9}}],

Cell[CellGroupData[{

Cell[BoxData[
 RowBox[{"FullSimplify", "[", 
  RowBox[{"Reduce", "[", 
   RowBox[{
    RowBox[{"\[Delta]p2s", "<", "0"}], "&&", 
    RowBox[{"f", ">", "0"}], "&&", 
    RowBox[{"0", "<", "\[Rho]", "<", "1"}], "&&", 
    RowBox[{"0", "<", "s", "<", "1"}], "&&", 
    RowBox[{"0", "<", "p2", "<", "t2", "<", "1"}], "&&", 
    RowBox[{"diseq", "\[GreaterEqual]", "0"}], "&&", 
    RowBox[{"1", ">", "\[Mu]", "\[GreaterEqual]", "0"}]}], "]"}], 
  "]"}]], "Input",
 CellChangeTimes->{{3.661017975058204*^9, 3.661018006072978*^9}, {
   3.661018107255766*^9, 3.6610181227616525`*^9}, {3.6610181746486197`*^9, 
   3.661018237399209*^9}, {3.6610194100392804`*^9, 3.661019410438303*^9}, {
   3.66101967106321*^9, 3.6610196713082237`*^9}, {3.6610220756677456`*^9, 
   3.6610220793689575`*^9}, {3.6610221814897985`*^9, 3.661022192151408*^9}, {
   3.6656931667998924`*^9, 3.6656931800976534`*^9}, 3.6981427680909696`*^9, {
   3.6981428226121097`*^9, 3.6981428241606417`*^9}, {3.7026266248626585`*^9, 
   3.7026266257999907`*^9}, {3.7026345854354143`*^9, 3.7026345857255163`*^9}}],

Cell[BoxData[
 RowBox[{
  RowBox[{"0", "\[LessEqual]", "\[Mu]", "<", "1"}], "&&", 
  RowBox[{"t2", "<", "1"}], "&&", 
  RowBox[{"0", "<", "s", "<", "1"}], "&&", 
  RowBox[{"f", ">", "0"}], "&&", 
  RowBox[{"0", "<", "\[Rho]", "<", "1"}], "&&", 
  RowBox[{"0", "<", "p2", "<", "t2"}], "&&", 
  RowBox[{"diseq", ">", 
   RowBox[{"-", 
    RowBox[{"(", 
     RowBox[{
      RowBox[{"(", 
       RowBox[{"f", " ", 
        RowBox[{"(", 
         RowBox[{"1", "+", "f"}], ")"}], " ", "p2", " ", "t2", " ", 
        RowBox[{"(", 
         RowBox[{"1", "+", 
          RowBox[{"t2", " ", 
           RowBox[{"(", 
            RowBox[{
             RowBox[{"-", "1"}], "+", "\[Mu]"}], ")"}]}]}], ")"}], " ", 
        SuperscriptBox[
         RowBox[{"(", 
          RowBox[{"1", "+", 
           RowBox[{"s", " ", "t2", " ", 
            RowBox[{"(", 
             RowBox[{
              RowBox[{"-", "1"}], "+", "\[Mu]"}], ")"}]}]}], ")"}], "2"], " ",
         "\[Rho]"}], ")"}], "/", 
      RowBox[{"(", 
       RowBox[{
        RowBox[{
         RowBox[{"-", "2"}], " ", 
         SuperscriptBox[
          RowBox[{"(", 
           RowBox[{"1", "+", 
            RowBox[{"s", " ", "t2", " ", 
             RowBox[{"(", 
              RowBox[{
               RowBox[{"-", "1"}], "+", "\[Mu]"}], ")"}]}]}], ")"}], "2"]}], 
        "+", 
        RowBox[{"f", " ", 
         RowBox[{"(", 
          RowBox[{"1", "+", 
           RowBox[{"s", " ", "t2", " ", 
            RowBox[{"(", 
             RowBox[{
              RowBox[{"-", "1"}], "+", "\[Mu]"}], ")"}]}]}], ")"}], " ", 
         RowBox[{"(", 
          RowBox[{
           RowBox[{"-", "1"}], "-", "\[Rho]", "+", 
           RowBox[{"t2", " ", 
            RowBox[{"(", 
             RowBox[{
              RowBox[{"-", "1"}], "+", "\[Mu]"}], ")"}], " ", 
            RowBox[{"(", 
             RowBox[{"2", "-", "\[Rho]", "+", 
              RowBox[{"s", " ", 
               RowBox[{"(", 
                RowBox[{
                 RowBox[{"-", "3"}], "+", "\[Rho]", "-", 
                 RowBox[{"t2", " ", "\[Rho]"}], "+", 
                 RowBox[{"t2", " ", "\[Mu]", " ", "\[Rho]"}]}], ")"}]}]}], 
             ")"}]}]}], ")"}]}], "+", 
        RowBox[{
         SuperscriptBox["f", "2"], " ", "t2", " ", 
         RowBox[{"(", 
          RowBox[{
           RowBox[{"-", "1"}], "+", "\[Mu]"}], ")"}], " ", 
         RowBox[{"(", 
          RowBox[{"\[Rho]", "+", 
           RowBox[{"t2", " ", 
            RowBox[{"(", 
             RowBox[{
              RowBox[{"-", "1"}], "+", "\[Mu]"}], ")"}], " ", 
            RowBox[{"(", 
             RowBox[{
              RowBox[{"-", "1"}], "+", "\[Rho]", "+", 
              RowBox[{"s", " ", 
               RowBox[{"(", 
                RowBox[{"2", "+", 
                 RowBox[{"s", " ", 
                  RowBox[{"(", 
                   RowBox[{
                    RowBox[{"-", "1"}], "+", "\[Rho]", "-", 
                    RowBox[{"t2", " ", "\[Rho]"}], "+", 
                    RowBox[{"t2", " ", "\[Mu]", " ", "\[Rho]"}]}], ")"}]}]}], 
                ")"}]}]}], ")"}]}]}], ")"}]}]}], ")"}]}], 
     ")"}]}]}]}]], "Output",
 CellChangeTimes->{3.6981428293041277`*^9, 3.70262663269343*^9, 
  3.7026276816873293`*^9, 3.7026346055805416`*^9}]
}, Open  ]],

Cell[BoxData[
 RowBox[{
  RowBox[{"diseqthreshold", "=", 
   RowBox[{"FullSimplify", "[", 
    RowBox[{"-", 
     RowBox[{"(", 
      RowBox[{
       RowBox[{"(", 
        RowBox[{"f", " ", 
         RowBox[{"(", 
          RowBox[{"1", "+", "f"}], ")"}], " ", "p2", " ", "t2", " ", 
         RowBox[{"(", 
          RowBox[{"1", "+", 
           RowBox[{"t2", " ", 
            RowBox[{"(", 
             RowBox[{
              RowBox[{"-", "1"}], "+", "\[Mu]"}], ")"}]}]}], ")"}], " ", 
         SuperscriptBox[
          RowBox[{"(", 
           RowBox[{"1", "+", 
            RowBox[{"s", " ", "t2", " ", 
             RowBox[{"(", 
              RowBox[{
               RowBox[{"-", "1"}], "+", "\[Mu]"}], ")"}]}]}], ")"}], "2"], 
         " ", "\[Rho]"}], ")"}], "/", 
       RowBox[{"(", 
        RowBox[{
         RowBox[{
          RowBox[{"-", "2"}], " ", 
          SuperscriptBox[
           RowBox[{"(", 
            RowBox[{"1", "+", 
             RowBox[{"s", " ", "t2", " ", 
              RowBox[{"(", 
               RowBox[{
                RowBox[{"-", "1"}], "+", "\[Mu]"}], ")"}]}]}], ")"}], "2"]}], 
         "+", 
         RowBox[{"f", " ", 
          RowBox[{"(", 
           RowBox[{"1", "+", 
            RowBox[{"s", " ", "t2", " ", 
             RowBox[{"(", 
              RowBox[{
               RowBox[{"-", "1"}], "+", "\[Mu]"}], ")"}]}]}], ")"}], " ", 
          RowBox[{"(", 
           RowBox[{
            RowBox[{"-", "1"}], "-", "\[Rho]", "+", 
            RowBox[{"t2", " ", 
             RowBox[{"(", 
              RowBox[{
               RowBox[{"-", "1"}], "+", "\[Mu]"}], ")"}], " ", 
             RowBox[{"(", 
              RowBox[{"2", "-", "\[Rho]", "+", 
               RowBox[{"s", " ", 
                RowBox[{"(", 
                 RowBox[{
                  RowBox[{"-", "3"}], "+", "\[Rho]", "-", 
                  RowBox[{"t2", " ", "\[Rho]"}], "+", 
                  RowBox[{"t2", " ", "\[Mu]", " ", "\[Rho]"}]}], ")"}]}]}], 
              ")"}]}]}], ")"}]}], "+", 
         RowBox[{
          SuperscriptBox["f", "2"], " ", "t2", " ", 
          RowBox[{"(", 
           RowBox[{
            RowBox[{"-", "1"}], "+", "\[Mu]"}], ")"}], " ", 
          RowBox[{"(", 
           RowBox[{"\[Rho]", "+", 
            RowBox[{"t2", " ", 
             RowBox[{"(", 
              RowBox[{
               RowBox[{"-", "1"}], "+", "\[Mu]"}], ")"}], " ", 
             RowBox[{"(", 
              RowBox[{
               RowBox[{"-", "1"}], "+", "\[Rho]", "+", 
               RowBox[{"s", " ", 
                RowBox[{"(", 
                 RowBox[{"2", "+", 
                  RowBox[{"s", " ", 
                   RowBox[{"(", 
                    RowBox[{
                    RowBox[{"-", "1"}], "+", "\[Rho]", "-", 
                    RowBox[{"t2", " ", "\[Rho]"}], "+", 
                    RowBox[{"t2", " ", "\[Mu]", " ", "\[Rho]"}]}], ")"}]}]}], 
                 ")"}]}]}], ")"}]}]}], ")"}]}]}], ")"}]}], ")"}]}], "]"}]}], 
  ";"}]], "Input",
 CellChangeTimes->{{3.7026345146843805`*^9, 3.702634525751296*^9}, {
  3.7026346239540453`*^9, 3.702634625566614*^9}}],

Cell[CellGroupData[{

Cell[BoxData[
 RowBox[{"FindMinimum", "[", 
  RowBox[{
   RowBox[{"{", 
    RowBox[{"diseqthreshold", ",", 
     RowBox[{
      RowBox[{"0", "<", "f", "<", "1"}], "&&", 
      RowBox[{"0", "<", "s", "<", "1"}], "&&", 
      RowBox[{"0", "<", "\[Mu]", "<", "1"}], "&&", 
      RowBox[{"0", "<", "t2", "<", "1"}], "&&", 
      RowBox[{"0", "<", "p2", "<", "1"}], "&&", 
      RowBox[{"0", "<", "\[Rho]", "<", "1"}]}]}], "}"}], ",", 
   RowBox[{"{", 
    RowBox[{
     RowBox[{"{", 
      RowBox[{"s", ",", "0.001"}], "}"}], ",", 
     RowBox[{"{", 
      RowBox[{"\[Mu]", ",", "0.001"}], "}"}], ",", 
     RowBox[{"{", 
      RowBox[{"t2", ",", "0.001"}], "}"}], ",", 
     RowBox[{"{", 
      RowBox[{"p2", ",", "0.001"}], "}"}], ",", 
     RowBox[{"{", 
      RowBox[{"\[Rho]", ",", "0.001"}], "}"}], ",", 
     RowBox[{"{", 
      RowBox[{"f", ",", "0.001"}], "}"}]}], "}"}]}], "]"}]], "Input",
 CellChangeTimes->{{3.7026287930544195`*^9, 3.702628913373992*^9}, {
  3.7026290165945153`*^9, 3.70262902856275*^9}, {3.70262907008208*^9, 
  3.7026291200517607`*^9}, {3.7026345083861513`*^9, 3.702634572295765*^9}}],

Cell[BoxData[
 RowBox[{"{", 
  RowBox[{"8.982462054332172`*^-15", ",", 
   RowBox[{"{", 
    RowBox[{
     RowBox[{"s", "\[Rule]", "0.20870734026437956`"}], ",", 
     RowBox[{"\[Mu]", "\[Rule]", "0.2053429622473025`"}], ",", 
     RowBox[{"t2", "\[Rule]", "0.08369252363957888`"}], ",", 
     RowBox[{"p2", "\[Rule]", "0.03489552821298697`"}], ",", 
     RowBox[{"\[Rho]", "\[Rule]", "0.03880654142165681`"}], ",", 
     RowBox[{"f", "\[Rule]", "1.6980593831032557`*^-10"}]}], "}"}]}], 
  "}"}]], "Output",
 CellChangeTimes->{3.702634535746833*^9, 3.7026345746856103`*^9, 
  3.7026346311685963`*^9}]
}, Open  ]],

Cell[CellGroupData[{

Cell[BoxData[
 RowBox[{"FindMaximum", "[", 
  RowBox[{
   RowBox[{"{", 
    RowBox[{"diseqthreshold", ",", 
     RowBox[{
      RowBox[{"0", "<", "f", "<", "1"}], "&&", 
      RowBox[{"0", "<", "s", "<", "1"}], "&&", 
      RowBox[{"0", "<", "\[Mu]", "<", "1"}], "&&", 
      RowBox[{"0", "<", "t2", "<", "1"}], "&&", 
      RowBox[{"0", "<", "p2", "<", "1"}], "&&", 
      RowBox[{"0", "<", "\[Rho]", "<", "1"}]}]}], "}"}], ",", 
   RowBox[{"{", 
    RowBox[{
     RowBox[{"{", 
      RowBox[{"s", ",", "0.001"}], "}"}], ",", 
     RowBox[{"{", 
      RowBox[{"\[Mu]", ",", "0.001"}], "}"}], ",", 
     RowBox[{"{", 
      RowBox[{"t2", ",", "0.001"}], "}"}], ",", 
     RowBox[{"{", 
      RowBox[{"p2", ",", "0.001"}], "}"}], ",", 
     RowBox[{"{", 
      RowBox[{"\[Rho]", ",", "0.001"}], "}"}], ",", 
     RowBox[{"{", 
      RowBox[{"f", ",", "0.001"}], "}"}]}], "}"}]}], "]"}]], "Input",
 CellChangeTimes->{{3.7026287930544195`*^9, 3.702628913373992*^9}, {
  3.7026290165945153`*^9, 3.70262902856275*^9}, {3.70262907008208*^9, 
  3.7026291200517607`*^9}, {3.7026345083861513`*^9, 3.702634572295765*^9}, {
  3.702634643242868*^9, 3.7026346452395744`*^9}}],

Cell[BoxData[
 RowBox[{"{", 
  RowBox[{"0.49999925198035566`", ",", 
   RowBox[{"{", 
    RowBox[{
     RowBox[{"s", "\[Rule]", "0.4313858770413238`"}], ",", 
     RowBox[{"\[Mu]", "\[Rule]", "0.9999997742713456`"}], ",", 
     RowBox[{"t2", "\[Rule]", "0.9999996198304162`"}], ",", 
     RowBox[{"p2", "\[Rule]", "0.9999997288549823`"}], ",", 
     RowBox[{"\[Rho]", "\[Rule]", "0.9999994917843941`"}], ",", 
     RowBox[{"f", "\[Rule]", "0.9999998750289916`"}]}], "}"}]}], 
  "}"}]], "Output",
 CellChangeTimes->{3.702634647495373*^9}]
}, Open  ]]
}, Open  ]],

Cell["\<\
As linkage disequilibrium increases, it becomes more likely that preference \
frequency will decrease with s. This makes sense because greater linkage \
disequilibrium between the preference and the trait means that s will have a \
larger indirect effect on the preference frequency. Note that linkage \
disequilibrium cannot exceed 0.25.\
\>", "Subsection",
 CellChangeTimes->{{3.702719367383792*^9, 3.7027194231315174`*^9}, {
  3.7027413640930376`*^9, 3.702741374402682*^9}}],

Cell[CellGroupData[{

Cell["When does preference frequency increase with s?", "Subsection",
 CellChangeTimes->{{3.7027034579259014`*^9, 3.7027034627836204`*^9}}],

Cell[CellGroupData[{

Cell[BoxData[
 RowBox[{"FullSimplify", "[", 
  RowBox[{"Reduce", "[", 
   RowBox[{
    RowBox[{"\[Delta]p2s", ">", "0"}], "&&", 
    RowBox[{"f", ">", "0"}], "&&", 
    RowBox[{"0", "<", "\[Rho]", "<", "1"}], "&&", 
    RowBox[{"0", "<", "s", "<", "1"}], "&&", 
    RowBox[{"0", "<", "p2", "<", "t2", "<", "1"}], "&&", 
    RowBox[{"diseq", "\[GreaterEqual]", "0"}], "&&", 
    RowBox[{"1", ">", "\[Mu]", "\[GreaterEqual]", "0"}]}], "]"}], 
  "]"}]], "Input",
 CellChangeTimes->{{3.661017975058204*^9, 3.661018006072978*^9}, {
   3.661018107255766*^9, 3.6610181227616525`*^9}, {3.6610181746486197`*^9, 
   3.661018237399209*^9}, {3.6610194100392804`*^9, 3.661019410438303*^9}, {
   3.66101967106321*^9, 3.6610196713082237`*^9}, {3.6610220756677456`*^9, 
   3.6610220793689575`*^9}, {3.6610221814897985`*^9, 3.661022192151408*^9}, {
   3.6656931667998924`*^9, 3.6656931800976534`*^9}, 3.6981427680909696`*^9, {
   3.6981428226121097`*^9, 3.6981428241606417`*^9}, {3.7026266248626585`*^9, 
   3.7026266257999907`*^9}, {3.7026345854354143`*^9, 
   3.7026345857255163`*^9}, {3.702634677358941*^9, 3.70263467772907*^9}}],

Cell[BoxData[
 RowBox[{
  RowBox[{"0", "\[LessEqual]", "\[Mu]", "<", "1"}], "&&", 
  RowBox[{"t2", "<", "1"}], "&&", 
  RowBox[{"0", "<", "s", "<", "1"}], "&&", 
  RowBox[{"f", ">", "0"}], "&&", 
  RowBox[{"0", "<", "\[Rho]", "<", "1"}], "&&", 
  RowBox[{"0", "<", "p2", "<", "t2"}], "&&", 
  RowBox[{"0", "\[LessEqual]", "diseq", "<", 
   RowBox[{"-", 
    RowBox[{"(", 
     RowBox[{
      RowBox[{"(", 
       RowBox[{"f", " ", 
        RowBox[{"(", 
         RowBox[{"1", "+", "f"}], ")"}], " ", "p2", " ", "t2", " ", 
        RowBox[{"(", 
         RowBox[{"1", "+", 
          RowBox[{"t2", " ", 
           RowBox[{"(", 
            RowBox[{
             RowBox[{"-", "1"}], "+", "\[Mu]"}], ")"}]}]}], ")"}], " ", 
        SuperscriptBox[
         RowBox[{"(", 
          RowBox[{"1", "+", 
           RowBox[{"s", " ", "t2", " ", 
            RowBox[{"(", 
             RowBox[{
              RowBox[{"-", "1"}], "+", "\[Mu]"}], ")"}]}]}], ")"}], "2"], " ",
         "\[Rho]"}], ")"}], "/", 
      RowBox[{"(", 
       RowBox[{
        RowBox[{
         RowBox[{"-", "2"}], " ", 
         SuperscriptBox[
          RowBox[{"(", 
           RowBox[{"1", "+", 
            RowBox[{"s", " ", "t2", " ", 
             RowBox[{"(", 
              RowBox[{
               RowBox[{"-", "1"}], "+", "\[Mu]"}], ")"}]}]}], ")"}], "2"]}], 
        "+", 
        RowBox[{"f", " ", 
         RowBox[{"(", 
          RowBox[{"1", "+", 
           RowBox[{"s", " ", "t2", " ", 
            RowBox[{"(", 
             RowBox[{
              RowBox[{"-", "1"}], "+", "\[Mu]"}], ")"}]}]}], ")"}], " ", 
         RowBox[{"(", 
          RowBox[{
           RowBox[{"-", "1"}], "-", "\[Rho]", "+", 
           RowBox[{"t2", " ", 
            RowBox[{"(", 
             RowBox[{
              RowBox[{"-", "1"}], "+", "\[Mu]"}], ")"}], " ", 
            RowBox[{"(", 
             RowBox[{"2", "-", "\[Rho]", "+", 
              RowBox[{"s", " ", 
               RowBox[{"(", 
                RowBox[{
                 RowBox[{"-", "3"}], "+", "\[Rho]", "-", 
                 RowBox[{"t2", " ", "\[Rho]"}], "+", 
                 RowBox[{"t2", " ", "\[Mu]", " ", "\[Rho]"}]}], ")"}]}]}], 
             ")"}]}]}], ")"}]}], "+", 
        RowBox[{
         SuperscriptBox["f", "2"], " ", "t2", " ", 
         RowBox[{"(", 
          RowBox[{
           RowBox[{"-", "1"}], "+", "\[Mu]"}], ")"}], " ", 
         RowBox[{"(", 
          RowBox[{"\[Rho]", "+", 
           RowBox[{"t2", " ", 
            RowBox[{"(", 
             RowBox[{
              RowBox[{"-", "1"}], "+", "\[Mu]"}], ")"}], " ", 
            RowBox[{"(", 
             RowBox[{
              RowBox[{"-", "1"}], "+", "\[Rho]", "+", 
              RowBox[{"s", " ", 
               RowBox[{"(", 
                RowBox[{"2", "+", 
                 RowBox[{"s", " ", 
                  RowBox[{"(", 
                   RowBox[{
                    RowBox[{"-", "1"}], "+", "\[Rho]", "-", 
                    RowBox[{"t2", " ", "\[Rho]"}], "+", 
                    RowBox[{"t2", " ", "\[Mu]", " ", "\[Rho]"}]}], ")"}]}]}], 
                ")"}]}]}], ")"}]}]}], ")"}]}]}], ")"}]}], 
     ")"}]}]}]}]], "Output",
 CellChangeTimes->{3.7026346842473774`*^9}]
}, Open  ]],

Cell[BoxData[
 RowBox[{
  RowBox[{"diseqthreshold2", "=", 
   RowBox[{"FullSimplify", "[", 
    RowBox[{"-", 
     RowBox[{"(", 
      RowBox[{
       RowBox[{"(", 
        RowBox[{"f", " ", 
         RowBox[{"(", 
          RowBox[{"1", "+", "f"}], ")"}], " ", "p2", " ", "t2", " ", 
         RowBox[{"(", 
          RowBox[{"1", "+", 
           RowBox[{"t2", " ", 
            RowBox[{"(", 
             RowBox[{
              RowBox[{"-", "1"}], "+", "\[Mu]"}], ")"}]}]}], ")"}], " ", 
         SuperscriptBox[
          RowBox[{"(", 
           RowBox[{"1", "+", 
            RowBox[{"s", " ", "t2", " ", 
             RowBox[{"(", 
              RowBox[{
               RowBox[{"-", "1"}], "+", "\[Mu]"}], ")"}]}]}], ")"}], "2"], 
         " ", "\[Rho]"}], ")"}], "/", 
       RowBox[{"(", 
        RowBox[{
         RowBox[{
          RowBox[{"-", "2"}], " ", 
          SuperscriptBox[
           RowBox[{"(", 
            RowBox[{"1", "+", 
             RowBox[{"s", " ", "t2", " ", 
              RowBox[{"(", 
               RowBox[{
                RowBox[{"-", "1"}], "+", "\[Mu]"}], ")"}]}]}], ")"}], "2"]}], 
         "+", 
         RowBox[{"f", " ", 
          RowBox[{"(", 
           RowBox[{"1", "+", 
            RowBox[{"s", " ", "t2", " ", 
             RowBox[{"(", 
              RowBox[{
               RowBox[{"-", "1"}], "+", "\[Mu]"}], ")"}]}]}], ")"}], " ", 
          RowBox[{"(", 
           RowBox[{
            RowBox[{"-", "1"}], "-", "\[Rho]", "+", 
            RowBox[{"t2", " ", 
             RowBox[{"(", 
              RowBox[{
               RowBox[{"-", "1"}], "+", "\[Mu]"}], ")"}], " ", 
             RowBox[{"(", 
              RowBox[{"2", "-", "\[Rho]", "+", 
               RowBox[{"s", " ", 
                RowBox[{"(", 
                 RowBox[{
                  RowBox[{"-", "3"}], "+", "\[Rho]", "-", 
                  RowBox[{"t2", " ", "\[Rho]"}], "+", 
                  RowBox[{"t2", " ", "\[Mu]", " ", "\[Rho]"}]}], ")"}]}]}], 
              ")"}]}]}], ")"}]}], "+", 
         RowBox[{
          SuperscriptBox["f", "2"], " ", "t2", " ", 
          RowBox[{"(", 
           RowBox[{
            RowBox[{"-", "1"}], "+", "\[Mu]"}], ")"}], " ", 
          RowBox[{"(", 
           RowBox[{"\[Rho]", "+", 
            RowBox[{"t2", " ", 
             RowBox[{"(", 
              RowBox[{
               RowBox[{"-", "1"}], "+", "\[Mu]"}], ")"}], " ", 
             RowBox[{"(", 
              RowBox[{
               RowBox[{"-", "1"}], "+", "\[Rho]", "+", 
               RowBox[{"s", " ", 
                RowBox[{"(", 
                 RowBox[{"2", "+", 
                  RowBox[{"s", " ", 
                   RowBox[{"(", 
                    RowBox[{
                    RowBox[{"-", "1"}], "+", "\[Rho]", "-", 
                    RowBox[{"t2", " ", "\[Rho]"}], "+", 
                    RowBox[{"t2", " ", "\[Mu]", " ", "\[Rho]"}]}], ")"}]}]}], 
                 ")"}]}]}], ")"}]}]}], ")"}]}]}], ")"}]}], ")"}]}], "]"}]}], 
  ";"}]], "Input",
 CellChangeTimes->{{3.7026346861800613`*^9, 3.70263470067719*^9}}],

Cell[CellGroupData[{

Cell[BoxData[
 RowBox[{"Reduce", "[", 
  RowBox[{"diseqthreshold", "\[Equal]", "diseqthreshold2"}], "]"}]], "Input",
 CellChangeTimes->{{3.702634704259458*^9, 3.7026347193547997`*^9}}],

Cell[BoxData["True"], "Output",
 CellChangeTimes->{3.7026347205892363`*^9}]
}, Open  ]]
}, Open  ]],

Cell["\<\
Preference frequency increases with s when linkage disequilibrium between the \
preference and the trait is greater than the same condition.\
\>", "Subsection",
 CellChangeTimes->{{3.702635025721202*^9, 3.7026350733980713`*^9}, {
  3.7027413389971547`*^9, 3.70274135452065*^9}}]
}, Open  ]],

Cell[CellGroupData[{

Cell["How does t2 change with the parameters?", "Section",
 CellChangeTimes->{{3.698138602989254*^9, 3.698138607865391*^9}, {
  3.7026271368338137`*^9, 3.702627143027006*^9}}],

Cell[CellGroupData[{

Cell["1. How does f influence trait frequency?", "Subsection",
 CellChangeTimes->{{3.702626376947939*^9, 3.702626386595352*^9}}],

Cell[CellGroupData[{

Cell[BoxData[
 RowBox[{"\[Delta]t2f", "=", 
  RowBox[{"FullSimplify", "[", 
   RowBox[{"D", "[", 
    RowBox[{"t2t1", ",", "f"}], "]"}], "]"}]}]], "Input",
 CellChangeTimes->{{3.698138622611599*^9, 3.6981386499648824`*^9}}],

Cell[BoxData[
 RowBox[{
  RowBox[{"(", 
   RowBox[{
    RowBox[{"(", 
     RowBox[{
      RowBox[{"-", "1"}], "+", "s"}], ")"}], " ", 
    RowBox[{"(", 
     RowBox[{"1", "+", 
      RowBox[{"t2", " ", 
       RowBox[{"(", 
        RowBox[{
         RowBox[{"-", "1"}], "+", "\[Mu]"}], ")"}]}]}], ")"}], " ", 
    RowBox[{"(", 
     RowBox[{
      RowBox[{"-", "1"}], "+", "\[Mu]"}], ")"}], " ", 
    RowBox[{"(", 
     RowBox[{
      RowBox[{"t2", " ", 
       RowBox[{"(", 
        RowBox[{
         RowBox[{"-", "1"}], "+", "p2", "+", 
         RowBox[{"diseq", " ", "s", " ", 
          RowBox[{"(", 
           RowBox[{
            RowBox[{"-", "1"}], "+", "\[Mu]"}], ")"}]}]}], ")"}]}], "+", 
      RowBox[{
       RowBox[{"(", 
        RowBox[{
         RowBox[{"-", "1"}], "+", "p2"}], ")"}], " ", "s", " ", 
       SuperscriptBox["t2", "2"], " ", 
       RowBox[{"(", 
        RowBox[{
         RowBox[{"-", "1"}], "+", "\[Mu]"}], ")"}]}], "-", 
      RowBox[{"diseq", " ", "\[Rho]"}]}], ")"}]}], ")"}], "/", 
  RowBox[{"(", 
   RowBox[{"2", " ", 
    RowBox[{"(", 
     RowBox[{
      RowBox[{"-", "1"}], "+", 
      RowBox[{"p2", " ", 
       RowBox[{"(", 
        RowBox[{"1", "+", 
         RowBox[{"s", " ", "t2", " ", 
          RowBox[{"(", 
           RowBox[{
            RowBox[{"-", "1"}], "+", "\[Mu]"}], ")"}]}]}], ")"}]}], "+", 
      RowBox[{"s", " ", 
       RowBox[{"(", 
        RowBox[{"diseq", "-", "t2"}], ")"}], " ", 
       RowBox[{"(", 
        RowBox[{
         RowBox[{"-", "1"}], "+", "\[Mu]"}], ")"}]}]}], ")"}], " ", 
    SuperscriptBox[
     RowBox[{"(", 
      RowBox[{"1", "+", 
       RowBox[{
        RowBox[{"(", 
         RowBox[{
          RowBox[{"f", " ", 
           RowBox[{"(", 
            RowBox[{
             RowBox[{"-", "1"}], "+", "s"}], ")"}]}], "+", "s"}], ")"}], " ", 
        "t2", " ", 
        RowBox[{"(", 
         RowBox[{
          RowBox[{"-", "1"}], "+", "\[Mu]"}], ")"}]}]}], ")"}], "2"]}], 
   ")"}]}]], "Output",
 CellChangeTimes->{{3.6981386291448994`*^9, 3.6981386519210806`*^9}, 
   3.702532998067178*^9, 3.702627686905176*^9}]
}, Open  ]],

Cell[CellGroupData[{

Cell[BoxData[
 RowBox[{"Reduce", "[", 
  RowBox[{
   RowBox[{"\[Delta]t2f", ">", "0"}], "&&", 
   RowBox[{"f", ">", "0"}], "&&", 
   RowBox[{"0", "<", "\[Rho]", "<", "1"}], "&&", 
   RowBox[{"0", "<", "s", "<", "1"}], "&&", 
   RowBox[{"0", "<", "p2", "<", "t2", "<", "1"}], "&&", 
   RowBox[{"diseq", "\[GreaterEqual]", "0"}], "&&", 
   RowBox[{"1", ">", "\[Mu]", "\[GreaterEqual]", "0"}]}], "]"}]], "Input",
 CellChangeTimes->{{3.661017975058204*^9, 3.661018006072978*^9}, {
   3.661018107255766*^9, 3.6610181227616525`*^9}, {3.6610181746486197`*^9, 
   3.661018237399209*^9}, {3.6610194100392804`*^9, 3.661019410438303*^9}, {
   3.6656921341028256`*^9, 3.665692149281694*^9}, 3.6981387143896065`*^9}],

Cell[BoxData[
 RowBox[{
  RowBox[{"0", "\[LessEqual]", "\[Mu]", "<", "1"}], "&&", 
  RowBox[{"0", "<", "t2", "<", "1"}], "&&", 
  RowBox[{"0", "<", "s", "<", "1"}], "&&", 
  RowBox[{"0", "<", "p2", "<", "t2"}], "&&", 
  RowBox[{"diseq", "\[GreaterEqual]", "0"}], "&&", 
  RowBox[{"0", "<", "\[Rho]", "<", "1"}], "&&", 
  RowBox[{"f", ">", "0"}]}]], "Output",
 CellChangeTimes->{3.6981387195084715`*^9, 3.702627689289019*^9}]
}, Open  ]]
}, Open  ]],

Cell["\<\
Trait frequency increases with f for all realistic ranges of the parameters \
and variables.\
\>", "Subsection",
 CellChangeTimes->{{3.7026263980854177`*^9, 3.7026264612457657`*^9}}],

Cell[CellGroupData[{

Cell["2. How does \[Rho] influence trait frequency?", "Subsection",
 CellChangeTimes->{{3.7026264656563263`*^9, 3.7026264762130613`*^9}}],

Cell[CellGroupData[{

Cell[BoxData[
 RowBox[{"\[Delta]t2\[Rho]", "=", 
  RowBox[{"FullSimplify", "[", 
   RowBox[{"D", "[", 
    RowBox[{"t2t1", ",", "\[Rho]"}], "]"}], "]"}]}]], "Input",
 CellChangeTimes->{{3.698138622611599*^9, 3.6981386499648824`*^9}, {
  3.6981386833584394`*^9, 3.698138689281625*^9}}],

Cell[BoxData[
 RowBox[{"-", 
  RowBox[{"(", 
   RowBox[{
    RowBox[{"(", 
     RowBox[{"diseq", " ", "f", " ", 
      RowBox[{"(", 
       RowBox[{
        RowBox[{"-", "1"}], "+", "s"}], ")"}], " ", 
      RowBox[{"(", 
       RowBox[{"1", "+", 
        RowBox[{"t2", " ", 
         RowBox[{"(", 
          RowBox[{
           RowBox[{"-", "1"}], "+", "\[Mu]"}], ")"}]}]}], ")"}], " ", 
      RowBox[{"(", 
       RowBox[{
        RowBox[{"-", "1"}], "+", "\[Mu]"}], ")"}]}], ")"}], "/", 
    RowBox[{"(", 
     RowBox[{"2", " ", 
      RowBox[{"(", 
       RowBox[{
        RowBox[{"-", "1"}], "+", 
        RowBox[{"p2", " ", 
         RowBox[{"(", 
          RowBox[{"1", "+", 
           RowBox[{"s", " ", "t2", " ", 
            RowBox[{"(", 
             RowBox[{
              RowBox[{"-", "1"}], "+", "\[Mu]"}], ")"}]}]}], ")"}]}], "+", 
        RowBox[{"s", " ", 
         RowBox[{"(", 
          RowBox[{"diseq", "-", "t2"}], ")"}], " ", 
         RowBox[{"(", 
          RowBox[{
           RowBox[{"-", "1"}], "+", "\[Mu]"}], ")"}]}]}], ")"}], " ", 
      RowBox[{"(", 
       RowBox[{"1", "+", 
        RowBox[{"s", " ", "t2", " ", 
         RowBox[{"(", 
          RowBox[{
           RowBox[{"-", "1"}], "+", "\[Mu]"}], ")"}]}]}], ")"}], " ", 
      RowBox[{"(", 
       RowBox[{"1", "+", 
        RowBox[{
         RowBox[{"(", 
          RowBox[{
           RowBox[{"f", " ", 
            RowBox[{"(", 
             RowBox[{
              RowBox[{"-", "1"}], "+", "s"}], ")"}]}], "+", "s"}], ")"}], " ",
          "t2", " ", 
         RowBox[{"(", 
          RowBox[{
           RowBox[{"-", "1"}], "+", "\[Mu]"}], ")"}]}]}], ")"}]}], ")"}]}], 
   ")"}]}]], "Output",
 CellChangeTimes->{3.698138696734832*^9, 3.702627694060707*^9}]
}, Open  ]],

Cell[CellGroupData[{

Cell[BoxData[
 RowBox[{"Reduce", "[", 
  RowBox[{
   RowBox[{"\[Delta]t2\[Rho]", ">", "0"}], "&&", 
   RowBox[{"f", ">", "0"}], "&&", 
   RowBox[{"0", "<", "\[Rho]", "<", "1"}], "&&", 
   RowBox[{"0", "<", "s", "<", "1"}], "&&", 
   RowBox[{"0", "<", "p2", "<", "t2", "<", "1"}], "&&", 
   RowBox[{"diseq", "\[GreaterEqual]", "0"}], "&&", 
   RowBox[{"1", ">", "\[Mu]", "\[GreaterEqual]", "0"}]}], "]"}]], "Input",
 CellChangeTimes->{{3.661017975058204*^9, 3.661018006072978*^9}, {
  3.661018107255766*^9, 3.6610181227616525`*^9}, {3.6610181746486197`*^9, 
  3.661018237399209*^9}, {3.6610194100392804`*^9, 3.661019410438303*^9}, {
  3.6656921341028256`*^9, 3.665692149281694*^9}, {3.6981387271450877`*^9, 
  3.698138729752366*^9}}],

Cell[BoxData[
 RowBox[{
  RowBox[{"0", "<", "\[Rho]", "<", "1"}], "&&", 
  RowBox[{"0", "<", "t2", "<", "1"}], "&&", 
  RowBox[{"0", "<", "p2", "<", "t2"}], "&&", 
  RowBox[{"0", "\[LessEqual]", "\[Mu]", "<", "1"}], "&&", 
  RowBox[{"0", "<", "s", "<", "1"}], "&&", 
  RowBox[{"diseq", ">", "0"}], "&&", 
  RowBox[{"f", ">", "0"}]}]], "Output",
 CellChangeTimes->{3.698138731922245*^9, 3.7026276960364065`*^9}]
}, Open  ]]
}, Open  ]],

Cell["\<\
Trait frequency increases with \[Rho] for all realistic ranges of the \
parameters and variables.\
\>", "Subsection",
 CellChangeTimes->{{3.7026265056084633`*^9, 3.7026265234857883`*^9}}],

Cell[CellGroupData[{

Cell["3. How does s influence trait frequency?", "Subsection",
 CellChangeTimes->{{3.7026264877901583`*^9, 3.7026264928999662`*^9}}],

Cell[CellGroupData[{

Cell[BoxData[
 RowBox[{"\[Delta]t2s", "=", 
  RowBox[{"FullSimplify", "[", 
   RowBox[{"D", "[", 
    RowBox[{
     RowBox[{"t2t1", "/.", 
      RowBox[{"\[Mu]", "\[Rule]", "0"}]}], ",", "s"}], "]"}], 
   "]"}]}]], "Input",
 CellChangeTimes->{{3.698138622611599*^9, 3.698138676520216*^9}, {
  3.6981387831595025`*^9, 3.6981387866139603`*^9}}],

Cell[BoxData[
 RowBox[{"-", 
  RowBox[{"(", 
   RowBox[{
    RowBox[{"(", 
     RowBox[{
      RowBox[{
       RowBox[{"(", 
        RowBox[{
         RowBox[{"-", "1"}], "+", "s"}], ")"}], " ", "t2", " ", 
       RowBox[{"(", 
        RowBox[{"1", "-", 
         RowBox[{"s", " ", "t2"}]}], ")"}], " ", 
       RowBox[{"(", 
        RowBox[{
         RowBox[{"-", "1"}], "+", "p2", "-", 
         RowBox[{"diseq", " ", "s"}], "+", 
         RowBox[{"s", " ", "t2"}], "-", 
         RowBox[{"p2", " ", "s", " ", "t2"}]}], ")"}], " ", 
       RowBox[{"(", 
        RowBox[{"1", "-", 
         RowBox[{
          RowBox[{"(", 
           RowBox[{
            RowBox[{"f", " ", 
             RowBox[{"(", 
              RowBox[{
               RowBox[{"-", "1"}], "+", "s"}], ")"}]}], "+", "s"}], ")"}], 
          " ", "t2"}]}], ")"}], " ", 
       RowBox[{"(", 
        RowBox[{
         RowBox[{
          RowBox[{"(", 
           RowBox[{
            RowBox[{"-", "1"}], "+", "p2"}], ")"}], " ", "t2", " ", 
          RowBox[{"(", 
           RowBox[{
            RowBox[{"-", "4"}], "+", 
            RowBox[{"4", " ", "s", " ", "t2"}], "+", 
            RowBox[{"f", " ", 
             RowBox[{"(", 
              RowBox[{
               RowBox[{"-", "3"}], "-", "t2", "+", 
               RowBox[{"4", " ", "s", " ", "t2"}]}], ")"}]}]}], ")"}]}], "+", 
         RowBox[{"diseq", " ", 
          RowBox[{"(", 
           RowBox[{
            RowBox[{"-", "2"}], "+", 
            RowBox[{"4", " ", "s", " ", "t2"}], "+", 
            RowBox[{"f", " ", 
             RowBox[{"(", 
              RowBox[{
               RowBox[{"-", "1"}], "-", "t2", "+", 
               RowBox[{"4", " ", "s", " ", "t2"}]}], ")"}]}]}], ")"}]}]}], 
        ")"}]}], "+", 
      RowBox[{
       RowBox[{"(", 
        RowBox[{"1", "+", "f"}], ")"}], " ", 
       RowBox[{"(", 
        RowBox[{
         RowBox[{"-", "1"}], "+", "s"}], ")"}], " ", "t2", " ", 
       RowBox[{"(", 
        RowBox[{"1", "-", 
         RowBox[{"s", " ", "t2"}]}], ")"}], " ", 
       RowBox[{"(", 
        RowBox[{
         RowBox[{"-", "1"}], "+", "p2", "-", 
         RowBox[{"diseq", " ", "s"}], "+", 
         RowBox[{"s", " ", "t2"}], "-", 
         RowBox[{"p2", " ", "s", " ", "t2"}]}], ")"}], " ", 
       RowBox[{"(", 
        RowBox[{
         RowBox[{"t2", " ", 
          RowBox[{"(", 
           RowBox[{"1", "-", "p2", "+", 
            RowBox[{"diseq", " ", "s"}], "+", 
            RowBox[{
             RowBox[{"(", 
              RowBox[{
               RowBox[{"-", "1"}], "+", "p2"}], ")"}], " ", "s", " ", 
             "t2"}]}], ")"}], " ", 
          RowBox[{"(", 
           RowBox[{
            RowBox[{"-", "2"}], "+", 
            RowBox[{"2", " ", "s", " ", "t2"}], "+", 
            RowBox[{"f", " ", 
             RowBox[{"(", 
              RowBox[{
               RowBox[{"-", "1"}], "+", 
               RowBox[{
                RowBox[{"(", 
                 RowBox[{
                  RowBox[{"-", "1"}], "+", 
                  RowBox[{"2", " ", "s"}]}], ")"}], " ", "t2"}]}], ")"}]}]}], 
           ")"}]}], "+", 
         RowBox[{"diseq", " ", "f", " ", 
          RowBox[{"(", 
           RowBox[{
            RowBox[{"-", "1"}], "+", "t2"}], ")"}], " ", "\[Rho]"}]}], 
        ")"}]}], "-", 
      RowBox[{
       RowBox[{"(", 
        RowBox[{
         RowBox[{"-", "1"}], "+", "s"}], ")"}], " ", 
       RowBox[{"(", 
        RowBox[{
         RowBox[{"-", "diseq"}], "+", "t2", "-", 
         RowBox[{"p2", " ", "t2"}]}], ")"}], " ", 
       RowBox[{"(", 
        RowBox[{"1", "-", 
         RowBox[{"s", " ", "t2"}]}], ")"}], " ", 
       RowBox[{"(", 
        RowBox[{"1", "-", 
         RowBox[{
          RowBox[{"(", 
           RowBox[{
            RowBox[{"f", " ", 
             RowBox[{"(", 
              RowBox[{
               RowBox[{"-", "1"}], "+", "s"}], ")"}]}], "+", "s"}], ")"}], 
          " ", "t2"}]}], ")"}], " ", 
       RowBox[{"(", 
        RowBox[{
         RowBox[{"t2", " ", 
          RowBox[{"(", 
           RowBox[{"1", "-", "p2", "+", 
            RowBox[{"diseq", " ", "s"}], "+", 
            RowBox[{
             RowBox[{"(", 
              RowBox[{
               RowBox[{"-", "1"}], "+", "p2"}], ")"}], " ", "s", " ", 
             "t2"}]}], ")"}], " ", 
          RowBox[{"(", 
           RowBox[{
            RowBox[{"-", "2"}], "+", 
            RowBox[{"2", " ", "s", " ", "t2"}], "+", 
            RowBox[{"f", " ", 
             RowBox[{"(", 
              RowBox[{
               RowBox[{"-", "1"}], "+", 
               RowBox[{
                RowBox[{"(", 
                 RowBox[{
                  RowBox[{"-", "1"}], "+", 
                  RowBox[{"2", " ", "s"}]}], ")"}], " ", "t2"}]}], ")"}]}]}], 
           ")"}]}], "+", 
         RowBox[{"diseq", " ", "f", " ", 
          RowBox[{"(", 
           RowBox[{
            RowBox[{"-", "1"}], "+", "t2"}], ")"}], " ", "\[Rho]"}]}], 
        ")"}]}], "+", 
      RowBox[{
       RowBox[{"(", 
        RowBox[{
         RowBox[{"-", "1"}], "+", "s"}], ")"}], " ", "t2", " ", 
       RowBox[{"(", 
        RowBox[{
         RowBox[{"-", "1"}], "+", "p2", "-", 
         RowBox[{"diseq", " ", "s"}], "+", 
         RowBox[{"s", " ", "t2"}], "-", 
         RowBox[{"p2", " ", "s", " ", "t2"}]}], ")"}], " ", 
       RowBox[{"(", 
        RowBox[{"1", "-", 
         RowBox[{
          RowBox[{"(", 
           RowBox[{
            RowBox[{"f", " ", 
             RowBox[{"(", 
              RowBox[{
               RowBox[{"-", "1"}], "+", "s"}], ")"}]}], "+", "s"}], ")"}], 
          " ", "t2"}]}], ")"}], " ", 
       RowBox[{"(", 
        RowBox[{
         RowBox[{"t2", " ", 
          RowBox[{"(", 
           RowBox[{"1", "-", "p2", "+", 
            RowBox[{"diseq", " ", "s"}], "+", 
            RowBox[{
             RowBox[{"(", 
              RowBox[{
               RowBox[{"-", "1"}], "+", "p2"}], ")"}], " ", "s", " ", 
             "t2"}]}], ")"}], " ", 
          RowBox[{"(", 
           RowBox[{
            RowBox[{"-", "2"}], "+", 
            RowBox[{"2", " ", "s", " ", "t2"}], "+", 
            RowBox[{"f", " ", 
             RowBox[{"(", 
              RowBox[{
               RowBox[{"-", "1"}], "+", 
               RowBox[{
                RowBox[{"(", 
                 RowBox[{
                  RowBox[{"-", "1"}], "+", 
                  RowBox[{"2", " ", "s"}]}], ")"}], " ", "t2"}]}], ")"}]}]}], 
           ")"}]}], "+", 
         RowBox[{"diseq", " ", "f", " ", 
          RowBox[{"(", 
           RowBox[{
            RowBox[{"-", "1"}], "+", "t2"}], ")"}], " ", "\[Rho]"}]}], 
        ")"}]}], "+", 
      RowBox[{
       RowBox[{"(", 
        RowBox[{"1", "-", 
         RowBox[{"s", " ", "t2"}]}], ")"}], " ", 
       RowBox[{"(", 
        RowBox[{
         RowBox[{"-", "1"}], "+", "p2", "-", 
         RowBox[{"diseq", " ", "s"}], "+", 
         RowBox[{"s", " ", "t2"}], "-", 
         RowBox[{"p2", " ", "s", " ", "t2"}]}], ")"}], " ", 
       RowBox[{"(", 
        RowBox[{"1", "-", 
         RowBox[{
          RowBox[{"(", 
           RowBox[{
            RowBox[{"f", " ", 
             RowBox[{"(", 
              RowBox[{
               RowBox[{"-", "1"}], "+", "s"}], ")"}]}], "+", "s"}], ")"}], 
          " ", "t2"}]}], ")"}], " ", 
       RowBox[{"(", 
        RowBox[{
         RowBox[{"t2", " ", 
          RowBox[{"(", 
           RowBox[{"1", "-", "p2", "+", 
            RowBox[{"diseq", " ", "s"}], "+", 
            RowBox[{
             RowBox[{"(", 
              RowBox[{
               RowBox[{"-", "1"}], "+", "p2"}], ")"}], " ", "s", " ", 
             "t2"}]}], ")"}], " ", 
          RowBox[{"(", 
           RowBox[{
            RowBox[{"-", "2"}], "+", 
            RowBox[{"2", " ", "s", " ", "t2"}], "+", 
            RowBox[{"f", " ", 
             RowBox[{"(", 
              RowBox[{
               RowBox[{"-", "1"}], "+", 
               RowBox[{
                RowBox[{"(", 
                 RowBox[{
                  RowBox[{"-", "1"}], "+", 
                  RowBox[{"2", " ", "s"}]}], ")"}], " ", "t2"}]}], ")"}]}]}], 
           ")"}]}], "+", 
         RowBox[{"diseq", " ", "f", " ", 
          RowBox[{"(", 
           RowBox[{
            RowBox[{"-", "1"}], "+", "t2"}], ")"}], " ", "\[Rho]"}]}], 
        ")"}]}]}], ")"}], "/", 
    RowBox[{"(", 
     RowBox[{"2", " ", 
      SuperscriptBox[
       RowBox[{"(", 
        RowBox[{
         RowBox[{"-", "1"}], "+", 
         RowBox[{"s", " ", "t2"}]}], ")"}], "2"], " ", 
      SuperscriptBox[
       RowBox[{"(", 
        RowBox[{
         RowBox[{"-", "1"}], "+", 
         RowBox[{"f", " ", 
          RowBox[{"(", 
           RowBox[{
            RowBox[{"-", "1"}], "+", "s"}], ")"}], " ", "t2"}], "+", 
         RowBox[{"s", " ", "t2"}]}], ")"}], "2"], " ", 
      SuperscriptBox[
       RowBox[{"(", 
        RowBox[{"1", "-", "p2", "+", 
         RowBox[{"diseq", " ", "s"}], "+", 
         RowBox[{
          RowBox[{"(", 
           RowBox[{
            RowBox[{"-", "1"}], "+", "p2"}], ")"}], " ", "s", " ", "t2"}]}], 
        ")"}], "2"]}], ")"}]}], ")"}]}]], "Output",
 CellChangeTimes->{
  3.698138694484153*^9, 3.698138805661173*^9, {3.7026277186073933`*^9, 
   3.702627729860544*^9}}]
}, Open  ]],

Cell[CellGroupData[{

Cell[BoxData[
 RowBox[{"Reduce", "[", 
  RowBox[{
   RowBox[{"\[Delta]t2s", "<", "0"}], "&&", 
   RowBox[{"f", ">", "0"}], "&&", 
   RowBox[{"0", "<", "\[Rho]", "<", "1"}], "&&", 
   RowBox[{"0", "<", "s", "<", "1"}], "&&", 
   RowBox[{"0", "<", "p2", "<", "t2", "<", "1"}], "&&", 
   RowBox[{"diseq", "\[GreaterEqual]", "0"}], "&&", 
   RowBox[{"1", ">", "\[Mu]", "\[GreaterEqual]", "0"}]}], "]"}]], "Input",
 CellChangeTimes->{{3.661017975058204*^9, 3.661018006072978*^9}, {
  3.661018107255766*^9, 3.6610181227616525`*^9}, {3.6610181746486197`*^9, 
  3.661018237399209*^9}, {3.6610194100392804`*^9, 3.661019410438303*^9}, {
  3.6656921341028256`*^9, 3.665692149281694*^9}, {3.6981387271450877`*^9, 
  3.698138729752366*^9}, {3.698138830869256*^9, 3.6981388309754305`*^9}, {
  3.6981389206895747`*^9, 3.698138921396228*^9}}],

Cell[BoxData[
 RowBox[{
  RowBox[{"0", "\[LessEqual]", "\[Mu]", "<", "1"}], "&&", 
  RowBox[{"0", "<", "s", "<", "1"}], "&&", 
  RowBox[{"0", "<", "t2", "<", "1"}], "&&", 
  RowBox[{"f", ">", "0"}], "&&", 
  RowBox[{"0", "<", "p2", "<", "t2"}], "&&", 
  RowBox[{"diseq", "\[GreaterEqual]", "0"}], "&&", 
  RowBox[{"0", "<", "\[Rho]", "<", "1"}]}]], "Output",
 CellChangeTimes->{3.698138862231566*^9, 3.6981389554172487`*^9, 
  3.7026277627187448`*^9}]
}, Open  ]]
}, Open  ]],

Cell["\<\
Trait frequency decreases with s for all realistic ranges of the parameters \
and variables.\
\>", "Subsection",
 CellChangeTimes->{{3.7026270448282595`*^9, 3.7026270624444923`*^9}}]
}, Open  ]],

Cell[CellGroupData[{

Cell["Evolution in the absence of the aversion (\[Rho] = 0)", "Section",
 CellChangeTimes->{{3.700799958951573*^9, 3.700799965599931*^9}, {
  3.7008000490351562`*^9, 3.700800062547577*^9}, {3.702636253112494*^9, 
  3.7026362536466827`*^9}}],

Cell[CellGroupData[{

Cell[BoxData[
 RowBox[{"p2\[Rho]0", "=", 
  RowBox[{"FullSimplify", "[", 
   RowBox[{"p2t1", "/.", 
    RowBox[{"\[Rho]", "\[Rule]", "0"}]}], "]"}]}]], "Input",
 CellChangeTimes->{{3.7007999687100334`*^9, 3.7007999847361126`*^9}, {
  3.7008000704416437`*^9, 3.7008000827678156`*^9}}],

Cell[BoxData[
 RowBox[{"p2", "+", 
  RowBox[{
   FractionBox["1", 
    RowBox[{"2", " ", "t2"}]], 
   RowBox[{"diseq", " ", 
    RowBox[{"(", 
     RowBox[{"2", "-", 
      FractionBox["1", 
       RowBox[{"1", "+", 
        RowBox[{
         RowBox[{"(", 
          RowBox[{
           RowBox[{"f", " ", 
            RowBox[{"(", 
             RowBox[{
              RowBox[{"-", "1"}], "+", "s"}], ")"}]}], "+", "s"}], ")"}], " ",
          "t2", " ", 
         RowBox[{"(", 
          RowBox[{
           RowBox[{"-", "1"}], "+", "\[Mu]"}], ")"}]}]}]], "+", 
      FractionBox["1", 
       RowBox[{
        RowBox[{"-", "1"}], "+", 
        RowBox[{"s", " ", "t2"}], "-", 
        RowBox[{"s", " ", "t2", " ", "\[Mu]"}]}]]}], ")"}]}]}]}]], "Output",
 CellChangeTimes->{{3.7007999769479494`*^9, 3.700799985437354*^9}, 
   3.7008001018150206`*^9, 3.7024670860282383`*^9, 3.7027064342137785`*^9}]
}, Open  ]],

Cell[CellGroupData[{

Cell[BoxData[
 RowBox[{"t2\[Rho]0", "=", 
  RowBox[{"FullSimplify", "[", 
   RowBox[{"t2t1", "/.", 
    RowBox[{"\[Rho]", "\[Rule]", "0"}]}], "]"}]}]], "Input",
 CellChangeTimes->{{3.7007999879986124`*^9, 3.7008000022489643`*^9}, {
  3.700800089050041*^9, 3.7008000937557116`*^9}}],

Cell[BoxData[
 RowBox[{
  RowBox[{"(", 
   RowBox[{
    RowBox[{"(", 
     RowBox[{
      RowBox[{"-", "1"}], "+", "s"}], ")"}], " ", "t2", " ", 
    RowBox[{"(", 
     RowBox[{"2", "+", 
      RowBox[{"f", " ", 
       RowBox[{"(", 
        RowBox[{"1", "+", 
         RowBox[{
          RowBox[{"(", 
           RowBox[{
            RowBox[{"-", "1"}], "+", 
            RowBox[{"2", " ", "s"}]}], ")"}], " ", "t2", " ", 
          RowBox[{"(", 
           RowBox[{
            RowBox[{"-", "1"}], "+", "\[Mu]"}], ")"}]}]}], ")"}]}], "+", 
      RowBox[{"2", " ", "s", " ", "t2", " ", 
       RowBox[{"(", 
        RowBox[{
         RowBox[{"-", "1"}], "+", "\[Mu]"}], ")"}]}]}], ")"}], " ", 
    RowBox[{"(", 
     RowBox[{
      RowBox[{"-", "1"}], "+", "\[Mu]"}], ")"}]}], ")"}], "/", 
  RowBox[{"(", 
   RowBox[{"2", " ", 
    RowBox[{"(", 
     RowBox[{"1", "+", 
      RowBox[{"s", " ", "t2", " ", 
       RowBox[{"(", 
        RowBox[{
         RowBox[{"-", "1"}], "+", "\[Mu]"}], ")"}]}]}], ")"}], " ", 
    RowBox[{"(", 
     RowBox[{"1", "+", 
      RowBox[{
       RowBox[{"(", 
        RowBox[{
         RowBox[{"f", " ", 
          RowBox[{"(", 
           RowBox[{
            RowBox[{"-", "1"}], "+", "s"}], ")"}]}], "+", "s"}], ")"}], " ", 
       "t2", " ", 
       RowBox[{"(", 
        RowBox[{
         RowBox[{"-", "1"}], "+", "\[Mu]"}], ")"}]}]}], ")"}]}], 
   ")"}]}]], "Output",
 CellChangeTimes->{3.7008000034523926`*^9, 3.700800104109835*^9, 
  3.702467089436962*^9, 3.702706436644638*^9}]
}, Open  ]],

Cell[CellGroupData[{

Cell[BoxData[
 RowBox[{"diseq\[Rho]0", "=", 
  RowBox[{"FullSimplify", "[", 
   RowBox[{"diseqt1", "/.", 
    RowBox[{"\[Rho]", "\[Rule]", "0"}]}], "]"}]}]], "Input",
 CellChangeTimes->{{3.7008000053220577`*^9, 3.700800017818493*^9}, {
  3.700800090986722*^9, 3.7008000991776295`*^9}}],

Cell[BoxData[
 RowBox[{"-", 
  RowBox[{"(", 
   RowBox[{
    RowBox[{"(", 
     RowBox[{"diseq", " ", 
      RowBox[{"(", 
       RowBox[{
        RowBox[{"-", "1"}], "+", "s"}], ")"}], " ", 
      RowBox[{"(", 
       RowBox[{
        RowBox[{"-", "1"}], "+", "\[Mu]"}], ")"}], " ", 
      RowBox[{"(", 
       RowBox[{
        RowBox[{"4", " ", 
         RowBox[{"(", 
          RowBox[{
           RowBox[{"-", "1"}], "+", "r"}], ")"}], " ", 
         SuperscriptBox[
          RowBox[{"(", 
           RowBox[{"1", "+", 
            RowBox[{"s", " ", "t2", " ", 
             RowBox[{"(", 
              RowBox[{
               RowBox[{"-", "1"}], "+", "\[Mu]"}], ")"}]}]}], ")"}], "2"]}], 
        "+", 
        RowBox[{"2", " ", "f", " ", 
         RowBox[{"(", 
          RowBox[{
           RowBox[{"-", "1"}], "+", "r"}], ")"}], " ", 
         RowBox[{"(", 
          RowBox[{"1", "+", 
           RowBox[{"s", " ", "t2", " ", 
            RowBox[{"(", 
             RowBox[{
              RowBox[{"-", "1"}], "+", "\[Mu]"}], ")"}]}]}], ")"}], " ", 
         RowBox[{"(", 
          RowBox[{"1", "+", 
           RowBox[{
            RowBox[{"(", 
             RowBox[{
              RowBox[{"-", "2"}], "+", 
              RowBox[{"3", " ", "s"}]}], ")"}], " ", "t2", " ", 
            RowBox[{"(", 
             RowBox[{
              RowBox[{"-", "1"}], "+", "\[Mu]"}], ")"}]}]}], ")"}]}], "+", 
        RowBox[{
         SuperscriptBox["f", "2"], " ", 
         RowBox[{"(", 
          RowBox[{
           RowBox[{"-", "1"}], "+", "s"}], ")"}], " ", "t2", " ", 
         RowBox[{"(", 
          RowBox[{
           RowBox[{"-", "1"}], "+", "\[Mu]"}], ")"}], " ", 
         RowBox[{"(", 
          RowBox[{
           RowBox[{"-", "1"}], "+", 
           RowBox[{"2", " ", "r", " ", 
            RowBox[{"(", 
             RowBox[{"1", "+", 
              RowBox[{"s", " ", "t2", " ", 
               RowBox[{"(", 
                RowBox[{
                 RowBox[{"-", "1"}], "+", "\[Mu]"}], ")"}]}]}], ")"}]}], "+", 
           RowBox[{"t2", " ", 
            RowBox[{"(", 
             RowBox[{
              RowBox[{"-", "1"}], "+", 
              RowBox[{"2", " ", "s"}], "+", "\[Mu]", "-", 
              RowBox[{"2", " ", "s", " ", "\[Mu]"}]}], ")"}]}]}], ")"}]}]}], 
       ")"}]}], ")"}], "/", 
    RowBox[{"(", 
     RowBox[{"4", " ", 
      SuperscriptBox[
       RowBox[{"(", 
        RowBox[{"1", "+", 
         RowBox[{"s", " ", "t2", " ", 
          RowBox[{"(", 
           RowBox[{
            RowBox[{"-", "1"}], "+", "\[Mu]"}], ")"}]}]}], ")"}], "2"], " ", 
      SuperscriptBox[
       RowBox[{"(", 
        RowBox[{"1", "+", 
         RowBox[{
          RowBox[{"(", 
           RowBox[{
            RowBox[{"f", " ", 
             RowBox[{"(", 
              RowBox[{
               RowBox[{"-", "1"}], "+", "s"}], ")"}]}], "+", "s"}], ")"}], 
          " ", "t2", " ", 
          RowBox[{"(", 
           RowBox[{
            RowBox[{"-", "1"}], "+", "\[Mu]"}], ")"}]}]}], ")"}], "2"]}], 
     ")"}]}], ")"}]}]], "Output",
 CellChangeTimes->{3.7008000205337224`*^9, 3.7008001074180083`*^9, 
  3.7024670954076796`*^9, 3.70270644173744*^9}]
}, Open  ]],

Cell[CellGroupData[{

Cell["1. Will p2 increase with s when \[Rho]=0?", "Subsection",
 CellChangeTimes->{{3.7024674370282755`*^9, 3.702467445603032*^9}}],

Cell[CellGroupData[{

Cell[BoxData[
 RowBox[{"dp2\[Rho]0s", "=", 
  RowBox[{"FullSimplify", "[", 
   RowBox[{"D", "[", 
    RowBox[{"p2\[Rho]0", ",", "s"}], "]"}], "]"}]}]], "Input",
 CellChangeTimes->{{3.7008016677873063`*^9, 3.700801713121561*^9}, {
  3.7024673004575047`*^9, 3.7024673010645533`*^9}, {3.702467421644329*^9, 
  3.7024674222516365`*^9}}],

Cell[BoxData[
 RowBox[{
  FractionBox["1", "2"], " ", "diseq", " ", 
  RowBox[{"(", 
   RowBox[{
    FractionBox["1", 
     SuperscriptBox[
      RowBox[{"(", 
       RowBox[{"1", "+", 
        RowBox[{"s", " ", "t2", " ", 
         RowBox[{"(", 
          RowBox[{
           RowBox[{"-", "1"}], "+", "\[Mu]"}], ")"}]}]}], ")"}], "2"]], "+", 
    FractionBox[
     RowBox[{"1", "+", "f"}], 
     SuperscriptBox[
      RowBox[{"(", 
       RowBox[{"1", "+", 
        RowBox[{
         RowBox[{"(", 
          RowBox[{
           RowBox[{"f", " ", 
            RowBox[{"(", 
             RowBox[{
              RowBox[{"-", "1"}], "+", "s"}], ")"}]}], "+", "s"}], ")"}], " ",
          "t2", " ", 
         RowBox[{"(", 
          RowBox[{
           RowBox[{"-", "1"}], "+", "\[Mu]"}], ")"}]}]}], ")"}], "2"]]}], 
   ")"}], " ", 
  RowBox[{"(", 
   RowBox[{
    RowBox[{"-", "1"}], "+", "\[Mu]"}], ")"}]}]], "Output",
 CellChangeTimes->{{3.700801684373658*^9, 3.7008017154393764`*^9}, 
   3.7024671029892206`*^9, 3.7024672682649207`*^9, 3.702467302326121*^9, 
   3.7024674276312294`*^9}]
}, Open  ]],

Cell[CellGroupData[{

Cell[BoxData[
 RowBox[{"Reduce", "[", 
  RowBox[{
   RowBox[{"dp2\[Rho]0s", ">", "0"}], "&&", 
   RowBox[{"diseq", "\[GreaterEqual]", "0"}], "&&", 
   RowBox[{"0", "\[LessEqual]", "t2", "\[LessEqual]", "1"}], "&&", 
   RowBox[{"0", "<", "f", "<", "1"}], "&&", 
   RowBox[{"0", "<", "s", "<", "1"}], "&&", 
   RowBox[{"0", "\[LessEqual]", "\[Mu]", "<", "1"}]}], "]"}]], "Input",
 CellChangeTimes->{{3.702467320521432*^9, 3.702467345326859*^9}, {
  3.7024674244108667`*^9, 3.702467424660886*^9}}],

Cell[BoxData["False"], "Output",
 CellChangeTimes->{3.7024673540702*^9, 3.7024674297737274`*^9}]
}, Open  ]]
}, Open  ]],

Cell["p2 will not increase with s when \[Rho]=0.", "Subsection",
 CellChangeTimes->{{3.702467369542367*^9, 3.702467396522107*^9}}],

Cell[CellGroupData[{

Cell["2. Will p2 increase with f when \[Rho]=0?", "Subsection",
 CellChangeTimes->{{3.7024674501346087`*^9, 3.702467457120307*^9}}],

Cell[CellGroupData[{

Cell[BoxData[
 RowBox[{"dp2\[Rho]0f", "=", 
  RowBox[{"FullSimplify", "[", 
   RowBox[{"D", "[", 
    RowBox[{"p2\[Rho]0", ",", "f"}], "]"}], "]"}]}]], "Input",
 CellChangeTimes->{{3.7008016677873063`*^9, 3.700801713121561*^9}, {
  3.7024673004575047`*^9, 3.7024673010645533`*^9}, {3.7024674623118625`*^9, 
  3.702467465795475*^9}}],

Cell[BoxData[
 FractionBox[
  RowBox[{"diseq", " ", 
   RowBox[{"(", 
    RowBox[{
     RowBox[{"-", "1"}], "+", "s"}], ")"}], " ", 
   RowBox[{"(", 
    RowBox[{
     RowBox[{"-", "1"}], "+", "\[Mu]"}], ")"}]}], 
  RowBox[{"2", " ", 
   SuperscriptBox[
    RowBox[{"(", 
     RowBox[{"1", "+", 
      RowBox[{
       RowBox[{"(", 
        RowBox[{
         RowBox[{"f", " ", 
          RowBox[{"(", 
           RowBox[{
            RowBox[{"-", "1"}], "+", "s"}], ")"}]}], "+", "s"}], ")"}], " ", 
       "t2", " ", 
       RowBox[{"(", 
        RowBox[{
         RowBox[{"-", "1"}], "+", "\[Mu]"}], ")"}]}]}], ")"}], 
    "2"]}]]], "Output",
 CellChangeTimes->{3.702467478058367*^9}]
}, Open  ]],

Cell[CellGroupData[{

Cell[BoxData[
 RowBox[{"Reduce", "[", 
  RowBox[{
   RowBox[{"dp2\[Rho]0f", ">", "0"}], "&&", 
   RowBox[{"diseq", "\[GreaterEqual]", "0"}], "&&", 
   RowBox[{"0", "\[LessEqual]", "t2", "\[LessEqual]", "1"}], "&&", 
   RowBox[{"0", "<", "f", "<", "1"}], "&&", 
   RowBox[{"0", "<", "s", "<", "1"}], "&&", 
   RowBox[{"0", "\[LessEqual]", "\[Mu]", "<", "1"}]}], "]"}]], "Input",
 CellChangeTimes->{{3.702467320521432*^9, 3.702467345326859*^9}, {
  3.7024674717936506`*^9, 3.7024674727598767`*^9}}],

Cell[BoxData[
 RowBox[{
  RowBox[{"0", "<", "s", "<", "1"}], "&&", 
  RowBox[{"0", "<", "f", "<", "1"}], "&&", 
  RowBox[{"0", "\[LessEqual]", "\[Mu]", "<", "1"}], "&&", 
  RowBox[{"0", "\[LessEqual]", "t2", "\[LessEqual]", "1"}], "&&", 
  RowBox[{"diseq", ">", "0"}]}]], "Output",
 CellChangeTimes->{3.702467485448991*^9}]
}, Open  ]]
}, Open  ]],

Cell["\<\
p2 will only increase with f when \[Rho]=0 if diseq is greater than 0.\
\>", "Subsection",
 CellChangeTimes->{{3.7024675046013966`*^9, 3.702467514856559*^9}}],

Cell[CellGroupData[{

Cell["\<\
3. If diseqt1 = 0 when diseq = 0 and \[Rho] = 0, we can conclude that linkage \
disequilibrium cannot build up between the preference and the trait in the \
absence of the aversion. Does diseqt1 = 0 when diseq = 0 and \[Rho] = 0?\
\>", "Subsection",
 CellChangeTimes->{{3.702706376249298*^9, 3.702706391285619*^9}, {
  3.7027064686789727`*^9, 3.702706543351217*^9}, {3.7027066950092807`*^9, 
  3.702706695591487*^9}, {3.7027067347265015`*^9, 3.702706734921571*^9}}],

Cell[CellGroupData[{

Cell[BoxData[
 RowBox[{"diseq\[Rho]0", "/.", 
  RowBox[{"diseq", "\[Rule]", "0"}]}]], "Input",
 CellChangeTimes->{{3.702706410954692*^9, 3.702706414379593*^9}}],

Cell[BoxData["0"], "Output",
 CellChangeTimes->{3.702706414806744*^9, 3.7027064493861465`*^9}]
}, Open  ]]
}, Open  ]],

Cell["Yes.", "Subsection",
 CellChangeTimes->{{3.702706376249298*^9, 3.702706391285619*^9}, {
  3.7027064686789727`*^9, 3.702706543351217*^9}, {3.7027066950092807`*^9, 
  3.702706695591487*^9}, {3.7027067347265015`*^9, 3.702706751003008*^9}}],

Cell["\<\
Conclusion: when \[Rho]=0, p2 will not increase with s under any conditions, \
and p2 will only increase with f when diseq > 0. However, because our \
starting diseq in the simulations is 0, p2 will never increase when f is \
increasing in the simulations, as long as \[Rho]=0. This demonstrates both \
the importance of the aversion, and the importance of linkage disequilibrium \
between the preference and the trait, for the evolution of the preference. \
Further, we have shown that linkage disequilibrium does not build up between \
the preference and the trait in the absence of the aversion.\
\>", "Subsection",
 CellChangeTimes->{{3.700802336040184*^9, 3.7008024409546285`*^9}, {
  3.7024676140374384`*^9, 3.7024676720993533`*^9}, {3.702467747526515*^9, 
  3.70246779652087*^9}, {3.702706551684165*^9, 3.7027065750984507`*^9}, {
  3.7027066991627502`*^9, 3.702706700280146*^9}}]
}, Open  ]],

Cell[CellGroupData[{

Cell["Does sexual selection occur in the model?", "Section",
 CellChangeTimes->{{3.702636586266375*^9, 3.7026365933858943`*^9}}],

Cell[CellGroupData[{

Cell["\<\
If sexual selection occurs, aversion strength alone will influence p2 and t2. \
Test this by setting s and f equal to zero, and determining whether aversion \
strength influences the allele frequencies.\
\>", "Subsection",
 CellChangeTimes->{{3.7026365956777053`*^9, 3.7026366216098824`*^9}, {
  3.702636661187885*^9, 3.702636678431986*^9}}],

Cell[CellGroupData[{

Cell[BoxData[
 RowBox[{"FullSimplify", "[", 
  RowBox[{
   RowBox[{"p2t1", "/.", 
    RowBox[{"s", "\[Rule]", "0"}]}], "/.", 
   RowBox[{"f", "\[Rule]", "0"}]}], "]"}]], "Input",
 CellChangeTimes->{{3.702636624193795*^9, 3.70263664243525*^9}}],

Cell[BoxData["p2"], "Output",
 CellChangeTimes->{3.7026366429194207`*^9}]
}, Open  ]],

Cell[CellGroupData[{

Cell[BoxData[
 RowBox[{"FullSimplify", "[", 
  RowBox[{
   RowBox[{"t2t1", "/.", 
    RowBox[{"s", "\[Rule]", "0"}]}], "/.", 
   RowBox[{"f", "\[Rule]", "0"}]}], "]"}]], "Input",
 CellChangeTimes->{{3.702636624193795*^9, 3.702636653844287*^9}}],

Cell[BoxData[
 RowBox[{"t2", "-", 
  RowBox[{"t2", " ", "\[Mu]"}]}]], "Output",
 CellChangeTimes->{3.70263665520977*^9}]
}, Open  ]]
}, Open  ]],

Cell["\<\
In the absence of s and f, neither p2t1 nor t2t1 is influenced by the \
aversion (\[Rho]).\
\>", "Subsection",
 CellChangeTimes->{{3.7026367034148264`*^9, 3.70263672620289*^9}}]
}, Open  ]],

Cell[CellGroupData[{

Cell["When will t2 persist in the population with no preference?", "Section",
 CellChangeTimes->{{3.660918353208171*^9, 3.660918370029133*^9}, {
  3.6609185713216457`*^9, 3.6609185834853415`*^9}, {3.6609220580210733`*^9, 
  3.660922058757116*^9}, {3.6609225585016994`*^9, 3.6609225590507307`*^9}, {
  3.7025368754492455`*^9, 3.702536878498164*^9}}],

Cell["Calculated using c = 0", "Subsection",
 CellChangeTimes->{{3.6653287259864645`*^9, 3.6653287310407543`*^9}, {
  3.6768157001726503`*^9, 3.676815701348831*^9}}],

Cell[CellGroupData[{

Cell["\<\
Goal: find the conditions under which \[CapitalDelta]t2 is positive when p2=0 \
(and thus diseq=0). This should tell us when we expect t2 to persist in the \
absence of a preference.\
\>", "Subsection",
 CellChangeTimes->{{3.6609220627063417`*^9, 3.6609220964682727`*^9}, {
  3.660922565204083*^9, 3.6609225836041355`*^9}, {3.660938252535347*^9, 
  3.6609382541914415`*^9}}],

Cell[CellGroupData[{

Cell[BoxData[
 RowBox[{"\[CapitalDelta]t2", "=", 
  RowBox[{"FullSimplify", "[", 
   RowBox[{"t2t1", "-", "t2"}], "]"}]}]], "Input",
 CellChangeTimes->{{3.660921143652775*^9, 3.6609211660150537`*^9}, {
  3.6656911793872194`*^9, 3.66569123307729*^9}}],

Cell[BoxData[
 RowBox[{
  RowBox[{"-", "t2"}], "+", 
  RowBox[{
   RowBox[{"(", 
    RowBox[{
     RowBox[{"(", 
      RowBox[{
       RowBox[{"-", "1"}], "+", "s"}], ")"}], " ", 
     RowBox[{"(", 
      RowBox[{
       RowBox[{"-", "1"}], "+", "\[Mu]"}], ")"}], " ", 
     RowBox[{"(", 
      RowBox[{
       RowBox[{"t2", " ", 
        RowBox[{"(", 
         RowBox[{
          RowBox[{"-", "1"}], "+", 
          RowBox[{"p2", " ", 
           RowBox[{"(", 
            RowBox[{"1", "+", 
             RowBox[{"s", " ", "t2", " ", 
              RowBox[{"(", 
               RowBox[{
                RowBox[{"-", "1"}], "+", "\[Mu]"}], ")"}]}]}], ")"}]}], "+", 
          RowBox[{"s", " ", 
           RowBox[{"(", 
            RowBox[{"diseq", "-", "t2"}], ")"}], " ", 
           RowBox[{"(", 
            RowBox[{
             RowBox[{"-", "1"}], "+", "\[Mu]"}], ")"}]}]}], ")"}], " ", 
        RowBox[{"(", 
         RowBox[{"2", "+", 
          RowBox[{"f", " ", 
           RowBox[{"(", 
            RowBox[{"1", "+", 
             RowBox[{
              RowBox[{"(", 
               RowBox[{
                RowBox[{"-", "1"}], "+", 
                RowBox[{"2", " ", "s"}]}], ")"}], " ", "t2", " ", 
              RowBox[{"(", 
               RowBox[{
                RowBox[{"-", "1"}], "+", "\[Mu]"}], ")"}]}]}], ")"}]}], "+", 
          RowBox[{"2", " ", "s", " ", "t2", " ", 
           RowBox[{"(", 
            RowBox[{
             RowBox[{"-", "1"}], "+", "\[Mu]"}], ")"}]}]}], ")"}]}], "+", 
       RowBox[{"diseq", " ", "f", " ", 
        RowBox[{"(", 
         RowBox[{
          RowBox[{"-", "1"}], "+", "t2", "-", 
          RowBox[{"t2", " ", "\[Mu]"}]}], ")"}], " ", "\[Rho]"}]}], ")"}]}], 
    ")"}], "/", 
   RowBox[{"(", 
    RowBox[{"2", " ", 
     RowBox[{"(", 
      RowBox[{
       RowBox[{"-", "1"}], "+", 
       RowBox[{"p2", " ", 
        RowBox[{"(", 
         RowBox[{"1", "+", 
          RowBox[{"s", " ", "t2", " ", 
           RowBox[{"(", 
            RowBox[{
             RowBox[{"-", "1"}], "+", "\[Mu]"}], ")"}]}]}], ")"}]}], "+", 
       RowBox[{"s", " ", 
        RowBox[{"(", 
         RowBox[{"diseq", "-", "t2"}], ")"}], " ", 
        RowBox[{"(", 
         RowBox[{
          RowBox[{"-", "1"}], "+", "\[Mu]"}], ")"}]}]}], ")"}], " ", 
     RowBox[{"(", 
      RowBox[{"1", "+", 
       RowBox[{"s", " ", "t2", " ", 
        RowBox[{"(", 
         RowBox[{
          RowBox[{"-", "1"}], "+", "\[Mu]"}], ")"}]}]}], ")"}], " ", 
     RowBox[{"(", 
      RowBox[{"1", "+", 
       RowBox[{
        RowBox[{"(", 
         RowBox[{
          RowBox[{"f", " ", 
           RowBox[{"(", 
            RowBox[{
             RowBox[{"-", "1"}], "+", "s"}], ")"}]}], "+", "s"}], ")"}], " ", 
        "t2", " ", 
        RowBox[{"(", 
         RowBox[{
          RowBox[{"-", "1"}], "+", "\[Mu]"}], ")"}]}]}], ")"}]}], 
    ")"}]}]}]], "Output",
 CellChangeTimes->{3.702536548993717*^9}]
}, Open  ]],

Cell[CellGroupData[{

Cell[BoxData[
 RowBox[{"\[CapitalDelta]t2p20", "=", 
  RowBox[{"FullSimplify", "[", 
   RowBox[{
    RowBox[{"\[CapitalDelta]t2", "/.", 
     RowBox[{"p2", "\[Rule]", "0"}]}], "/.", 
    RowBox[{"diseq", "\[Rule]", "0"}]}], "]"}]}]], "Input",
 CellChangeTimes->{{3.660919118833962*^9, 3.660919185295763*^9}, {
  3.660920261992347*^9, 3.660920264974517*^9}, {3.660921753900679*^9, 
  3.6609217561768093`*^9}, {3.660936838836488*^9, 3.660936839344517*^9}, {
  3.7025365069669456`*^9, 3.7025365407114153`*^9}, {3.7025366655661135`*^9, 
  3.7025366686761456`*^9}}],

Cell[BoxData[
 RowBox[{
  FractionBox["1", "2"], " ", "t2", " ", 
  RowBox[{"(", 
   RowBox[{
    RowBox[{"-", "2"}], "+", 
    RowBox[{
     RowBox[{"(", 
      RowBox[{
       RowBox[{"(", 
        RowBox[{
         RowBox[{"-", "1"}], "+", "s"}], ")"}], " ", 
       RowBox[{"(", 
        RowBox[{"2", "+", 
         RowBox[{"f", " ", 
          RowBox[{"(", 
           RowBox[{"1", "+", 
            RowBox[{
             RowBox[{"(", 
              RowBox[{
               RowBox[{"-", "1"}], "+", 
               RowBox[{"2", " ", "s"}]}], ")"}], " ", "t2", " ", 
             RowBox[{"(", 
              RowBox[{
               RowBox[{"-", "1"}], "+", "\[Mu]"}], ")"}]}]}], ")"}]}], "+", 
         RowBox[{"2", " ", "s", " ", "t2", " ", 
          RowBox[{"(", 
           RowBox[{
            RowBox[{"-", "1"}], "+", "\[Mu]"}], ")"}]}]}], ")"}], " ", 
       RowBox[{"(", 
        RowBox[{
         RowBox[{"-", "1"}], "+", "\[Mu]"}], ")"}]}], ")"}], "/", 
     RowBox[{"(", 
      RowBox[{
       RowBox[{"(", 
        RowBox[{"1", "+", 
         RowBox[{"s", " ", "t2", " ", 
          RowBox[{"(", 
           RowBox[{
            RowBox[{"-", "1"}], "+", "\[Mu]"}], ")"}]}]}], ")"}], " ", 
       RowBox[{"(", 
        RowBox[{"1", "+", 
         RowBox[{
          RowBox[{"(", 
           RowBox[{
            RowBox[{"f", " ", 
             RowBox[{"(", 
              RowBox[{
               RowBox[{"-", "1"}], "+", "s"}], ")"}]}], "+", "s"}], ")"}], 
          " ", "t2", " ", 
          RowBox[{"(", 
           RowBox[{
            RowBox[{"-", "1"}], "+", "\[Mu]"}], ")"}]}]}], ")"}]}], ")"}]}]}],
    ")"}]}]], "Output",
 CellChangeTimes->{3.7025365078263435`*^9, 3.702536556791484*^9, 
  3.702536670363832*^9, 3.7025373187828383`*^9}]
}, Open  ]]
}, Open  ]],

Cell["\<\
Note that c does not appear in the expression for \[CapitalDelta]t2 when \
p2=0, indicating that further analyses apply equally to cases with and \
without a cost.\
\>", "Subsection",
 CellChangeTimes->{{3.660938278784848*^9, 3.6609382959658313`*^9}, {
  3.7025365983185887`*^9, 3.702536630762873*^9}}],

Cell[CellGroupData[{

Cell["\<\
Under what conditions is \[CapitalDelta]t2 positive (meaning that we can \
expect t2 to persist in the population) when p2=0?\
\>", "Subsection",
 CellChangeTimes->{{3.7025368441076326`*^9, 3.7025368679792585`*^9}}],

Cell[CellGroupData[{

Cell[BoxData[
 RowBox[{"FullSimplify", "[", 
  RowBox[{"Reduce", "[", 
   RowBox[{
    RowBox[{"\[CapitalDelta]t2p20", ">", "0"}], "&&", 
    RowBox[{"0", "<", "s", "<", "1"}], "&&", 
    RowBox[{"0", "<", "t2", "<", "1"}], "&&", 
    RowBox[{"0", "<", "f", "<", "1"}], "&&", 
    RowBox[{"0", "<", "\[Mu]", "<", "1"}]}], "]"}], "]"}]], "Input",
 CellChangeTimes->{{3.702536732081681*^9, 3.702536794302881*^9}}],

Cell[BoxData[
 RowBox[{
  RowBox[{"0", "<", "\[Mu]", "<", 
   FractionBox["1", "3"]}], "&&", 
  RowBox[{"0", "<", "t2", "<", 
   FractionBox[
    RowBox[{
     RowBox[{"-", "1"}], "+", 
     RowBox[{"3", " ", "\[Mu]"}]}], 
    RowBox[{
     RowBox[{"-", "1"}], "+", 
     SuperscriptBox["\[Mu]", "2"]}]]}], "&&", 
  RowBox[{"s", ">", "0"}], "&&", 
  RowBox[{
   RowBox[{"2", "+", 
    FractionBox["3", 
     RowBox[{"t2", "-", 
      RowBox[{"t2", " ", "\[Mu]"}]}]]}], ">", 
   RowBox[{
    RowBox[{"8", " ", "s"}], "+", 
    RowBox[{"\[Sqrt]", 
     RowBox[{"(", 
      RowBox[{
       RowBox[{"(", 
        RowBox[{
         RowBox[{"(", 
          RowBox[{"9", "+", 
           RowBox[{"4", " ", 
            RowBox[{"(", 
             RowBox[{
              RowBox[{"-", "1"}], "+", "t2"}], ")"}], " ", "t2"}]}], ")"}], 
         " ", 
         SuperscriptBox[
          RowBox[{"(", 
           RowBox[{"1", "+", 
            RowBox[{"t2", " ", 
             RowBox[{"(", 
              RowBox[{
               RowBox[{"-", "1"}], "+", "\[Mu]"}], ")"}]}]}], ")"}], "2"]}], 
        ")"}], "/", 
       RowBox[{"(", 
        RowBox[{
         SuperscriptBox[
          RowBox[{"(", 
           RowBox[{
            RowBox[{"-", "1"}], "+", "t2"}], ")"}], "2"], " ", 
         SuperscriptBox["t2", "2"], " ", 
         SuperscriptBox[
          RowBox[{"(", 
           RowBox[{
            RowBox[{"-", "1"}], "+", "\[Mu]"}], ")"}], "2"]}], ")"}]}], 
      ")"}]}], "+", 
    FractionBox[
     RowBox[{"3", " ", "\[Mu]"}], 
     RowBox[{
      RowBox[{"(", 
       RowBox[{
        RowBox[{"-", "1"}], "+", "t2"}], ")"}], " ", 
      RowBox[{"(", 
       RowBox[{
        RowBox[{"-", "1"}], "+", "\[Mu]"}], ")"}]}]]}]}], "&&", 
  RowBox[{
   RowBox[{"-", 
    RowBox[{"(", 
     RowBox[{
      RowBox[{"(", 
       RowBox[{"2", " ", 
        RowBox[{"(", 
         RowBox[{"1", "+", 
          RowBox[{"s", " ", "t2", " ", 
           RowBox[{"(", 
            RowBox[{
             RowBox[{"-", "1"}], "+", "\[Mu]"}], ")"}]}]}], ")"}], " ", 
        RowBox[{"(", 
         RowBox[{
          RowBox[{"s", " ", 
           RowBox[{"(", 
            RowBox[{
             RowBox[{"-", "1"}], "+", "t2"}], ")"}], " ", 
           RowBox[{"(", 
            RowBox[{
             RowBox[{"-", "1"}], "+", "\[Mu]"}], ")"}]}], "+", "\[Mu]"}], 
         ")"}]}], ")"}], "/", 
      RowBox[{"(", 
       RowBox[{
        RowBox[{"(", 
         RowBox[{
          RowBox[{"-", "1"}], "+", "s"}], ")"}], " ", 
        RowBox[{"(", 
         RowBox[{
          RowBox[{"-", "1"}], "+", "\[Mu]"}], ")"}], " ", 
        RowBox[{"(", 
         RowBox[{
          RowBox[{"-", "1"}], "+", 
          RowBox[{"t2", " ", 
           RowBox[{"(", 
            RowBox[{"1", "+", 
             RowBox[{"2", " ", "s", " ", 
              RowBox[{"(", 
               RowBox[{
                RowBox[{"-", "1"}], "+", "t2"}], ")"}], " ", 
              RowBox[{"(", 
               RowBox[{
                RowBox[{"-", "1"}], "+", "\[Mu]"}], ")"}]}], "+", "\[Mu]"}], 
            ")"}]}]}], ")"}]}], ")"}]}], ")"}]}], "<", "f", "<", 
   "1"}]}]], "Output",
 CellChangeTimes->{{3.702536784176014*^9, 3.702536806851139*^9}}]
}, Open  ]]
}, Open  ]],

Cell[CellGroupData[{

Cell["\<\
1. What is the condition for \[CapitalDelta]t2 to be positive when s=0.1 and \
\[Mu]=0.01, as in our simulations shown in Figures 1A, 2A, and 2B?\
\>", "Subsection",
 CellChangeTimes->{{3.6609383328109384`*^9, 3.66093835241006*^9}, {
  3.702536900986659*^9, 3.702536924085638*^9}, {3.702536966230729*^9, 
  3.702536976373107*^9}, {3.7025371652854433`*^9, 3.702537166707611*^9}, {
  3.7025372083239927`*^9, 3.702537209246151*^9}}],

Cell[CellGroupData[{

Cell[BoxData[
 RowBox[{"\[CapitalDelta]t2p201", "=", 
  RowBox[{"FullSimplify", "[", 
   RowBox[{
    RowBox[{"\[CapitalDelta]t2p20", "/.", 
     RowBox[{"s", "\[Rule]", "0.1"}]}], "/.", 
    RowBox[{"\[Mu]", "\[Rule]", "0.01"}]}], "]"}]}]], "Input",
 CellChangeTimes->{{3.7025372825724025`*^9, 3.7025373022797737`*^9}, {
  3.7025373721055803`*^9, 3.702537375152871*^9}}],

Cell[BoxData[
 RowBox[{
  FractionBox["1", "2"], " ", "t2", " ", 
  RowBox[{"(", 
   RowBox[{
    RowBox[{"-", "2"}], "+", 
    RowBox[{
     RowBox[{"(", 
      RowBox[{"0.891`", " ", 
       RowBox[{"(", 
        RowBox[{"2", "+", "f", "-", 
         RowBox[{"0.198`", " ", "t2"}], "+", 
         RowBox[{"0.792`", " ", "f", " ", "t2"}]}], ")"}]}], ")"}], "/", 
     RowBox[{"(", 
      RowBox[{
       RowBox[{"(", 
        RowBox[{"1", "-", 
         RowBox[{"0.099`", " ", "t2"}]}], ")"}], " ", 
       RowBox[{"(", 
        RowBox[{"1", "-", 
         RowBox[{"0.099`", " ", "t2"}], "+", 
         RowBox[{"0.891`", " ", "f", " ", "t2"}]}], ")"}]}], ")"}]}]}], 
   ")"}]}]], "Output",
 CellChangeTimes->{{3.702537302858138*^9, 3.702537327972274*^9}, 
   3.702537377215683*^9}]
}, Open  ]],

Cell[CellGroupData[{

Cell[BoxData[
 RowBox[{"FullSimplify", "[", 
  RowBox[{"Reduce", "[", 
   RowBox[{
    RowBox[{"\[CapitalDelta]t2p201", ">", "0"}], "&&", 
    RowBox[{"0", "\[LessEqual]", "f", "\[LessEqual]", "1"}], "&&", 
    RowBox[{"0", "<", "t2", "\[LessEqual]", "1"}]}], "]"}], "]"}]], "Input",
 CellChangeTimes->{{3.6609204517542005`*^9, 3.6609205146918*^9}, 
   3.660921823243645*^9, {3.6609221148393235`*^9, 3.6609221626190567`*^9}, {
   3.6609368512802*^9, 3.6609368531003036`*^9}, {3.702537380767152*^9, 
   3.7025373832326283`*^9}}],

Cell[BoxData[
 RowBox[{
  StyleBox[
   RowBox[{"Reduce", "::", "ratnz"}], "MessageName"], 
  RowBox[{
  ":", " "}], "\<\"Reduce was unable to solve the system with inexact \
coefficients. The answer was obtained by solving a corresponding exact system \
and numericizing the result. \\!\\(\\*ButtonBox[\\\"\[RightSkeleton]\\\", \
ButtonStyle->\\\"Link\\\", ButtonFrame->None, \
ButtonData:>\\\"paclet:ref/message/Reduce/ratnz\\\", ButtonNote -> \
\\\"Reduce::ratnz\\\"]\\)\"\>"}]], "Message", "MSG",
 CellChangeTimes->{
  3.660921825301763*^9, {3.6609221191175685`*^9, 3.660922165274208*^9}, 
   3.660936854973411*^9, 3.661527122982704*^9, 3.665328749479809*^9, 
   3.6769810899735823`*^9, 3.702537386014386*^9}],

Cell[BoxData[
 RowBox[{
  RowBox[{"0", "<", "t2", "<", "0.9511058278971465`"}], "&&", 
  RowBox[{
   RowBox[{
    RowBox[{"(", 
     RowBox[{"1.2357015724019094`", "\[VeryThinSpace]", "+", 
      RowBox[{
       RowBox[{"(", 
        RowBox[{
         RowBox[{"-", "1.2446689113355782`"}], "+", 
         RowBox[{"0.11111111111111112`", " ", "t2"}]}], ")"}], " ", "t2"}]}], 
     ")"}], "/", 
    RowBox[{"(", 
     RowBox[{"5.05050505050505`", "\[VeryThinSpace]", "+", 
      RowBox[{"t2", " ", 
       RowBox[{"(", 
        RowBox[{
         RowBox[{"-", "6.101010101010101`"}], "+", 
         RowBox[{"1.`", " ", "t2"}]}], ")"}]}]}], ")"}]}], "<", "f", 
   "\[LessEqual]", "1.`"}]}]], "Output",
 CellChangeTimes->{
  3.6609218253037634`*^9, {3.6609221191195683`*^9, 3.660922165443218*^9}, 
   3.6609368550154133`*^9, 3.66152712309171*^9, 3.6653287496348176`*^9, 
   3.676981090039603*^9, 3.702537386092486*^9}]
}, Open  ]],

Cell[BoxData[
 RowBox[{
  RowBox[{"fthreshold1", " ", "=", " ", 
   RowBox[{
    RowBox[{"(", 
     RowBox[{"1.2357015724019094`", "\[VeryThinSpace]", "+", 
      RowBox[{
       RowBox[{"(", 
        RowBox[{
         RowBox[{"-", "1.2446689113355782`"}], "+", 
         RowBox[{"0.11111111111111112`", " ", "t2"}]}], ")"}], " ", "t2"}]}], 
     ")"}], "/", 
    RowBox[{"(", 
     RowBox[{"5.05050505050505`", "\[VeryThinSpace]", "+", 
      RowBox[{"t2", " ", 
       RowBox[{"(", 
        RowBox[{
         RowBox[{"-", "6.101010101010101`"}], "+", 
         RowBox[{"1.`", " ", "t2"}]}], ")"}]}]}], ")"}]}]}], ";"}]], "Input",
 CellChangeTimes->{{3.7025376302929916`*^9, 3.702537645159733*^9}, 
   3.702537933775959*^9}]
}, Open  ]],

Cell[CellGroupData[{

Cell[TextData[{
 "\[CapitalDelta]t2 is positive when t2 < 0.951106 and f > ",
 Cell[BoxData[
  FractionBox[
   RowBox[{"1.2357015724019094`", "\[VeryThinSpace]", "+", 
    RowBox[{
     RowBox[{"(", 
      RowBox[{
       RowBox[{"-", "1.2446689113355782`"}], "+", 
       RowBox[{"0.11111111111111112`", " ", "t2"}]}], ")"}], " ", "t2"}]}], 
   RowBox[{"5.05050505050505`", "\[VeryThinSpace]", "+", 
    RowBox[{"t2", " ", 
     RowBox[{"(", 
      RowBox[{
       RowBox[{"-", "6.101010101010101`"}], "+", 
       RowBox[{"1.`", " ", "t2"}]}], ")"}]}]}]]],
  CellChangeTimes->{
   3.6609218253037634`*^9, {3.6609221191195683`*^9, 3.660922165443218*^9}, 
    3.6609368550154133`*^9, 3.66152712309171*^9, 3.6653287496348176`*^9, 
    3.676981090039603*^9, 3.702537386092486*^9}],
 ". This means that, for the conditions s=0.1 and \[Mu]=0.01, when p2=0, t2 \
will increase as long as t2 < 0.951106 and f meets the condition above. \
Plugging in the starting values we use in our simulations (t2=0.8 in the \
simulations shown in the main text, and t2=0.1 in the simulations shown in \
the supplementary figures) gives the threshold value of f above which t2 will \
persist in the absence of p2."
}], "Subsection",
 CellChangeTimes->{{3.702537427125201*^9, 3.7025374490038633`*^9}, {
  3.70253748738094*^9, 3.702537621079135*^9}}],

Cell[CellGroupData[{

Cell[BoxData[{
 RowBox[{"fthreshold1", "/.", 
  RowBox[{"t2", "\[Rule]", "0.1"}]}], "\[IndentingNewLine]", 
 RowBox[{"fthreshold1", "/.", 
  RowBox[{"t2", "\[Rule]", "0.8"}]}]}], "Input",
 CellChangeTimes->{{3.676981243013987*^9, 3.676981269775446*^9}, {
  3.7025376545677557`*^9, 3.7025376711175957`*^9}, {3.702537937292196*^9, 
  3.7025379388862815`*^9}}],

Cell[BoxData["0.24994265290988632`"], "Output",
 CellChangeTimes->{3.676981271050933*^9, 3.702537672476989*^9, 
  3.7025379402615347`*^9}],

Cell[BoxData["0.38419009343826416`"], "Output",
 CellChangeTimes->{3.676981271050933*^9, 3.702537672476989*^9, 
  3.7025379402615347`*^9}]
}, Open  ]]
}, Open  ]],

Cell["\<\
These values are displayed as dashed lines on the appropriate figures (1A, \
2A, and 2B in the main text; supplementary figure 1), showing the value of f \
above which t2 is expected to persist in the absence of a preference.\
\>", "Subsection",
 CellChangeTimes->{{3.7025377549306235`*^9, 3.702537801723671*^9}, {
  3.7025381605762787`*^9, 3.702538182549059*^9}}],

Cell[CellGroupData[{

Cell["\<\
2. What is the condition for \[CapitalDelta]t2 to be positive when s=0.2 and \
\[Mu]=0.01, as in our simulations shown in Figure 1B?\
\>", "Subsection",
 CellChangeTimes->{{3.6609383328109384`*^9, 3.66093835241006*^9}, {
  3.702536900986659*^9, 3.702536924085638*^9}, {3.702536966230729*^9, 
  3.702536976373107*^9}, {3.7025371652854433`*^9, 3.702537166707611*^9}, {
  3.7025372083239927`*^9, 3.702537209246151*^9}, {3.7025378359506607`*^9, 
  3.7025378478257427`*^9}}],

Cell[CellGroupData[{

Cell[BoxData[
 RowBox[{"\[CapitalDelta]t2p202", "=", 
  RowBox[{"FullSimplify", "[", 
   RowBox[{
    RowBox[{"\[CapitalDelta]t2p20", "/.", 
     RowBox[{"s", "\[Rule]", "0.2"}]}], "/.", 
    RowBox[{"\[Mu]", "\[Rule]", "0.01"}]}], "]"}]}]], "Input",
 CellChangeTimes->{{3.7025372825724025`*^9, 3.7025373022797737`*^9}, {
  3.7025373721055803`*^9, 3.702537375152871*^9}, {3.7025378643505654`*^9, 
  3.7025378672574463`*^9}}],

Cell[BoxData[
 RowBox[{
  FractionBox["1", "2"], " ", "t2", " ", 
  RowBox[{"(", 
   RowBox[{
    RowBox[{"-", "2"}], "+", 
    RowBox[{
     RowBox[{"(", 
      RowBox[{"0.792`", " ", 
       RowBox[{"(", 
        RowBox[{"2", "+", "f", "-", 
         RowBox[{"0.396`", " ", "t2"}], "+", 
         RowBox[{"0.594`", " ", "f", " ", "t2"}]}], ")"}]}], ")"}], "/", 
     RowBox[{"(", 
      RowBox[{
       RowBox[{"(", 
        RowBox[{"1", "-", 
         RowBox[{"0.198`", " ", "t2"}]}], ")"}], " ", 
       RowBox[{"(", 
        RowBox[{"1", "-", 
         RowBox[{"0.198`", " ", "t2"}], "+", 
         RowBox[{"0.792`", " ", "f", " ", "t2"}]}], ")"}]}], ")"}]}]}], 
   ")"}]}]], "Output",
 CellChangeTimes->{3.7025378750868907`*^9}]
}, Open  ]],

Cell[CellGroupData[{

Cell[BoxData[
 RowBox[{"FullSimplify", "[", 
  RowBox[{"Reduce", "[", 
   RowBox[{
    RowBox[{"\[CapitalDelta]t2p202", ">", "0"}], "&&", 
    RowBox[{"0", "\[LessEqual]", "f", "\[LessEqual]", "1"}], "&&", 
    RowBox[{"0", "<", "t2", "\[LessEqual]", "1"}]}], "]"}], "]"}]], "Input",
 CellChangeTimes->{{3.6609204517542005`*^9, 3.6609205146918*^9}, 
   3.660921823243645*^9, {3.6609221148393235`*^9, 3.6609221626190567`*^9}, {
   3.6609368512802*^9, 3.6609368531003036`*^9}, {3.702537380767152*^9, 
   3.7025373832326283`*^9}, {3.7025378702891693`*^9, 3.7025378704298058`*^9}}],

Cell[BoxData[
 RowBox[{
  StyleBox[
   RowBox[{"Reduce", "::", "ratnz"}], "MessageName"], 
  RowBox[{
  ":", " "}], "\<\"Reduce was unable to solve the system with inexact \
coefficients. The answer was obtained by solving a corresponding exact system \
and numericizing the result. \\!\\(\\*ButtonBox[\\\"\[RightSkeleton]\\\", \
ButtonStyle->\\\"Link\\\", ButtonFrame->None, \
ButtonData:>\\\"paclet:ref/message/Reduce/ratnz\\\", ButtonNote -> \
\\\"Reduce::ratnz\\\"]\\)\"\>"}]], "Message", "MSG",
 CellChangeTimes->{3.702537877899913*^9}],

Cell[BoxData[
 RowBox[{
  RowBox[{"0", "<", "t2", "<", "0.8763770165147773`"}], "&&", 
  RowBox[{
   FractionBox[
    RowBox[{"1.326395265789205`", "\[VeryThinSpace]", "+", 
     RowBox[{
      RowBox[{"(", 
       RowBox[{
        RowBox[{"-", "1.5252525252525253`"}], "+", 
        RowBox[{"0.25`", " ", "t2"}]}], ")"}], " ", "t2"}]}], 
    RowBox[{"2.525252525252525`", "\[VeryThinSpace]", "+", 
     RowBox[{"t2", " ", 
      RowBox[{"(", 
       RowBox[{
        RowBox[{"-", "3.5505050505050506`"}], "+", 
        RowBox[{"1.`", " ", "t2"}]}], ")"}]}]}]], "<", "f", "\[LessEqual]", 
   "1.`"}]}]], "Output",
 CellChangeTimes->{3.702537877946788*^9}]
}, Open  ]],

Cell[BoxData[
 RowBox[{
  RowBox[{"fthreshold2", " ", "=", " ", 
   RowBox[{
    RowBox[{"(", 
     RowBox[{"1.326395265789205`", "\[VeryThinSpace]", "+", 
      RowBox[{
       RowBox[{"(", 
        RowBox[{
         RowBox[{"-", "1.5252525252525253`"}], "+", 
         RowBox[{"0.25`", " ", "t2"}]}], ")"}], " ", "t2"}]}], ")"}], "/", 
    RowBox[{"(", 
     RowBox[{"2.525252525252525`", "\[VeryThinSpace]", "+", 
      RowBox[{"t2", " ", 
       RowBox[{"(", 
        RowBox[{
         RowBox[{"-", "3.5505050505050506`"}], "+", 
         RowBox[{"1.`", " ", "t2"}]}], ")"}]}]}], ")"}]}]}], ";"}]], "Input",
 CellChangeTimes->{{3.7025376302929916`*^9, 3.702537645159733*^9}, 
   3.702537889745817*^9, 3.702537921210928*^9}]
}, Open  ]],

Cell[CellGroupData[{

Cell[TextData[{
 "\[CapitalDelta]t2 is positive when t2 < 0.876377 and f > ",
 Cell[BoxData[
  FractionBox[
   RowBox[{"1.326395265789205`", "\[VeryThinSpace]", "+", 
    RowBox[{
     RowBox[{"(", 
      RowBox[{
       RowBox[{"-", "1.5252525252525253`"}], "+", 
       RowBox[{"0.25`", " ", "t2"}]}], ")"}], " ", "t2"}]}], 
   RowBox[{"2.525252525252525`", "\[VeryThinSpace]", "+", 
    RowBox[{"t2", " ", 
     RowBox[{"(", 
      RowBox[{
       RowBox[{"-", "3.5505050505050506`"}], "+", 
       RowBox[{"1.`", " ", "t2"}]}], ")"}]}]}]]],
  CellChangeTimes->{
   3.6609218253037634`*^9, {3.6609221191195683`*^9, 3.660922165443218*^9}, 
    3.6609368550154133`*^9, 3.66152712309171*^9, 3.6653287496348176`*^9, 
    3.676981090039603*^9, 3.702537386092486*^9}],
 ". This means that, for the conditions s=0.2 and \[Mu]=0.01, when p2=0, t2 \
will increase as long as t2 < 0.876377 and f meets the condition above. \
Plugging in the starting values we use in our simulations (t2=0.8 in the \
simulations shown in the main text, and t2=0.1 in the simulations shown in \
the supplementary figures) gives the threshold value of f above which t2 will \
persist in the absence of p2."
}], "Subsection",
 CellChangeTimes->{{3.702537427125201*^9, 3.7025374490038633`*^9}, {
  3.70253748738094*^9, 3.702537621079135*^9}, {3.702537899559866*^9, 
  3.7025379146628585`*^9}}],

Cell[CellGroupData[{

Cell[BoxData[{
 RowBox[{"fthreshold2", "/.", 
  RowBox[{"t2", "\[Rule]", "0.1"}]}], "\[IndentingNewLine]", 
 RowBox[{"fthreshold2", "/.", 
  RowBox[{"t2", "\[Rule]", "0.8"}]}]}], "Input",
 CellChangeTimes->{{3.676981243013987*^9, 3.676981269775446*^9}, {
  3.7025376545677557`*^9, 3.7025376711175957`*^9}, {3.702537925696128*^9, 
  3.702537928462295*^9}}],

Cell[BoxData["0.5395692703536477`"], "Output",
 CellChangeTimes->{3.7025379475439672`*^9}],

Cell[BoxData["0.8194381627217443`"], "Output",
 CellChangeTimes->{3.7025379475439672`*^9}]
}, Open  ]]
}, Open  ]],

Cell["\<\
These values are displayed as dashed lines on the appropriate figures (1B in \
the main text, and supplementary figure 2), showing the value of f above \
which t2 is expected to persist in the absence of a preference.\
\>", "Subsection",
 CellChangeTimes->{{3.7025377549306235`*^9, 3.702537801723671*^9}, {
  3.7025381187793465`*^9, 3.7025381338059454`*^9}, {3.7025381977554007`*^9, 
  3.7025381978647795`*^9}}]
}, Open  ]],

Cell["C. Simulations", "Section",
 CellChangeTimes->{{3.660918353208171*^9, 3.660918370029133*^9}, {
  3.6609185713216457`*^9, 3.6609185834853415`*^9}, {3.660919051281098*^9, 
  3.6609190582924995`*^9}, {3.676814885373912*^9, 3.676814940861466*^9}, {
  3.682919095138098*^9, 3.682919099678718*^9}, {3.7017707228324594`*^9, 
  3.701770774367359*^9}, {3.7026429671066947`*^9, 3.702642976398983*^9}, {
  3.7026430211428146`*^9, 3.702643024693071*^9}}],

Cell[CellGroupData[{

Cell["For simulations", "Section",
 CellChangeTimes->{{3.6609226187991486`*^9, 3.660922627727659*^9}, {
   3.6763141101204295`*^9, 3.676314114632559*^9}, 3.676738884434061*^9, {
   3.6768160667454176`*^9, 3.6768160697367077`*^9}}],

Cell[BoxData[{
 RowBox[{
  RowBox[{"p2sims", "=", "p2t1"}], ";"}], "\[IndentingNewLine]", 
 RowBox[{
  RowBox[{"t2sims", "=", "t2t1"}], ";"}], "\[IndentingNewLine]", 
 RowBox[{
  RowBox[{"diseqsims", "=", "diseqt1"}], ";"}]}], "Input",
 CellChangeTimes->{{3.676314116499367*^9, 3.676314142895615*^9}}]
}, Open  ]],

Cell[CellGroupData[{

Cell["Simulations", "Section",
 CellChangeTimes->{{3.578834792934676*^9, 3.5788347951058*^9}, {
  3.6629291634968796`*^9, 3.6629291684971657`*^9}}],

Cell[BoxData[{
 RowBox[{
  RowBox[{"r", "=", "0.5"}], ";"}], "\[IndentingNewLine]", 
 RowBox[{
  RowBox[{"f", "=", "0.6"}], ";"}], "\[IndentingNewLine]", 
 RowBox[{
  RowBox[{"\[Rho]", "=", "0.001"}], ";"}], "\[IndentingNewLine]", 
 RowBox[{
  RowBox[{"s", "=", "0.1"}], ";"}], "\[IndentingNewLine]", 
 RowBox[{
  RowBox[{"\[Mu]", "=", "0.01"}], ";"}], "\[IndentingNewLine]", 
 RowBox[{
  RowBox[{"p2", "=", "0.05"}], ";"}], "\[IndentingNewLine]", 
 RowBox[{
  RowBox[{"t2", "=", "0.1"}], ";"}], "\[IndentingNewLine]", 
 RowBox[{
  RowBox[{"diseq", "=", "0"}], ";"}], "\[IndentingNewLine]", 
 RowBox[{
  RowBox[{"j", "=", "2000"}], ";"}]}], "Input",
 CellChangeTimes->{{3.5637116871688647`*^9, 3.5637117038098884`*^9}, {
   3.564271521404874*^9, 3.5642715270208836`*^9}, {3.5643194555672817`*^9, 
   3.564319457662285*^9}, {3.5643207439621067`*^9, 3.564320754079121*^9}, {
   3.564320831770233*^9, 3.564320940360387*^9}, {3.56432138054101*^9, 
   3.5643213975540333`*^9}, {3.564321859460415*^9, 3.564321859995446*^9}, {
   3.564395687151676*^9, 3.5643956938916855`*^9}, {3.5673315562995825`*^9, 
   3.567331556499583*^9}, {3.567331747392852*^9, 3.567331747537852*^9}, {
   3.567934646146594*^9, 3.5679346496865993`*^9}, {3.5679346834066467`*^9, 
   3.5679347028296742`*^9}, {3.5679364221065345`*^9, 3.567936450040574*^9}, {
   3.5679364946926365`*^9, 3.567936538783699*^9}, {3.567950358695902*^9, 
   3.567950365106911*^9}, {3.567951034499655*^9, 3.5679511789918585`*^9}, {
   3.5679512626049767`*^9, 3.5679512632149773`*^9}, {3.5681152508671064`*^9, 
   3.5681152532521095`*^9}, {3.5681156886417236`*^9, 3.568115723841773*^9}, {
   3.5681157561108184`*^9, 3.56811575718182*^9}, {3.570448397143916*^9, 
   3.570448401969923*^9}, 3.570452169799239*^9, {3.5739929904610167`*^9, 
   3.5739930132810507`*^9}, 3.5739930548261127`*^9, {3.573993109966194*^9, 
   3.5739931111531963`*^9}, {3.5739941608767447`*^9, 3.573994167016754*^9}, {
   3.573997947445196*^9, 3.5739979484851975`*^9}, {3.5739979808052435`*^9, 
   3.573997987056252*^9}, {3.574173365475955*^9, 3.5741733804979763`*^9}, {
   3.577044397151503*^9, 3.577044400806508*^9}, {3.578222060143846*^9, 
   3.578222061493848*^9}, {3.578225868996215*^9, 3.5782258891942434`*^9}, {
   3.578226042197459*^9, 3.578226046664466*^9}, {3.5788253057010374`*^9, 
   3.578825309817273*^9}, {3.578825743642086*^9, 3.5788257438110957`*^9}, {
   3.578834777186775*^9, 3.578834777388787*^9}, {3.578834811818756*^9, 
   3.5788349243601933`*^9}, {3.578844269926999*^9, 3.5788442702090154`*^9}, {
   3.5800382867549295`*^9, 3.5800382868649297`*^9}, {3.5800384825272055`*^9, 
   3.58003852166226*^9}, {3.5800387149495325`*^9, 3.580038715104533*^9}, {
   3.5800387520895853`*^9, 3.580038822814685*^9}, {3.5800388776167617`*^9, 
   3.58003888334277*^9}, {3.580039018957961*^9, 3.580039067546029*^9}, {
   3.5800398279621*^9, 3.580039830862104*^9}, {3.5800398757851677`*^9, 
   3.5800399012992034`*^9}, {3.5800400364053936`*^9, 
   3.5800400397153983`*^9}, {3.580040099101483*^9, 3.5800401441275463`*^9}, {
   3.5800402341356726`*^9, 3.5800402379316783`*^9}, {3.5800402885077496`*^9, 
   3.5800402886027493`*^9}, {3.5800403473068323`*^9, 
   3.5800403577928467`*^9}, {3.580040430054949*^9, 3.580040430144949*^9}, {
   3.5800405847441664`*^9, 3.580040612238205*^9}, {3.580040767853424*^9, 
   3.5800409589076934`*^9}, {3.580042019267189*^9, 3.580042051367234*^9}, {
   3.580638054462756*^9, 3.580638054802757*^9}, {3.580638117262845*^9, 
   3.580638117477845*^9}, {3.580638166844915*^9, 3.5806381941779532`*^9}, {
   3.5806382667800555`*^9, 3.580638288362086*^9}, {3.580638322527134*^9, 
   3.580638322662134*^9}, {3.587299604211054*^9, 3.5872996101403933`*^9}, {
   3.587385903513282*^9, 3.587385904259324*^9}, {3.587900441415772*^9, 
   3.587900449089211*^9}, {3.587902717892979*^9, 3.587902717991985*^9}, {
   3.5879027708580084`*^9, 3.587902770971015*^9}, {3.587902814451502*^9, 
   3.587902814691516*^9}, {3.5879029102869835`*^9, 3.587902916245324*^9}, {
   3.5879029572856717`*^9, 3.5879029574176793`*^9}, {3.587903003977342*^9, 
   3.58790300621747*^9}, {3.5879030958615975`*^9, 3.5879031004938626`*^9}, {
   3.587903140805168*^9, 3.587903140922175*^9}, {3.587903189210937*^9, 
   3.5879031915090685`*^9}, {3.5879033865002213`*^9, 
   3.5879034034831924`*^9}, {3.587903446592658*^9, 3.587903446730666*^9}, {
   3.587903499347676*^9, 3.5879035013397894`*^9}, {3.5879035514476557`*^9, 
   3.587903551553662*^9}, {3.587903596315222*^9, 3.587903596525234*^9}, {
   3.5879037059664936`*^9, 3.5879037090746717`*^9}, {3.587903758600504*^9, 
   3.5879037586985097`*^9}, {3.587903805184169*^9, 3.5879038053381777`*^9}, {
   3.587903855460044*^9, 3.5879038581842003`*^9}, {3.5879039021237135`*^9, 
   3.5879039062909517`*^9}, {3.587903947548311*^9, 3.587903947679319*^9}, {
   3.587903998346217*^9, 3.5879040472100115`*^9}, {3.589112834295442*^9, 
   3.589112836722581*^9}, {3.589112995948688*^9, 3.589112996089696*^9}, {
   3.5891130371480446`*^9, 3.589113037318054*^9}, {3.58911318691061*^9, 
   3.589113188932726*^9}, {3.589113854019767*^9, 3.5891138547668095`*^9}, {
   3.5891139962729034`*^9, 3.5891139969949446`*^9}, {3.5891140707611637`*^9, 
   3.5891140708931713`*^9}, {3.589114118219878*^9, 3.589114118411889*^9}, {
   3.5891141621053886`*^9, 3.589114162254397*^9}, {3.5891143187613487`*^9, 
   3.5891143255147347`*^9}, {3.589114384317098*^9, 3.589114384422104*^9}, {
   3.589114433025884*^9, 3.5891144332208953`*^9}, {3.589114522361994*^9, 
   3.5891145224890013`*^9}, {3.5891145855926104`*^9, 3.589114586688673*^9}, {
   3.5891146689223766`*^9, 3.589114700037156*^9}, {3.589114738128335*^9, 
   3.5891147382693434`*^9}, {3.589114822205144*^9, 3.589114822405155*^9}, {
   3.5891148936032276`*^9, 3.589114893946247*^9}, {3.5891149674864535`*^9, 
   3.5891149698335876`*^9}, {3.58911502371367*^9, 3.5891150238326764`*^9}, {
   3.5891151558502274`*^9, 3.5891151559642344`*^9}, {3.589115296860293*^9, 
   3.589115297178311*^9}, {3.5891153314332705`*^9, 3.5891153315562773`*^9}, {
   3.5891154247126055`*^9, 3.5891154249366183`*^9}, {3.5891155099854827`*^9, 
   3.5891155122876143`*^9}, {3.5891155753002186`*^9, 
   3.5891155787094135`*^9}, {3.5891310361215267`*^9, 3.589131038835682*^9}, {
   3.5891319125436554`*^9, 3.5891319159938526`*^9}, {3.5891319865188866`*^9, 
   3.5891319886810102`*^9}, {3.5891320546597843`*^9, 3.5891320548947973`*^9}, 
   3.5891320946160693`*^9, {3.589132266187883*^9, 3.58913229289041*^9}, {
   3.589132337573966*^9, 3.589132339770091*^9}, {3.5891323795453663`*^9, 
   3.589132379810382*^9}, 3.589132421171747*^9, {3.5891324647772417`*^9, 
   3.589132465034256*^9}, {3.589132519843391*^9, 3.589132520022401*^9}, {
   3.5891326021761003`*^9, 3.589132627335539*^9}, {3.589205512822213*^9, 
   3.5892055150053377`*^9}, {3.5892165377288017`*^9, 
   3.5892165378428087`*^9}, {3.590318655614932*^9, 3.590318655823944*^9}, {
   3.5903188211433997`*^9, 3.590318898848844*^9}, {3.590318934462881*^9, 
   3.5903189633325324`*^9}, {3.59031901907172*^9, 3.590319075597954*^9}, {
   3.5903191136981325`*^9, 3.590319127621929*^9}, {3.590319186641305*^9, 
   3.59031918673131*^9}, {3.590319224403465*^9, 3.5903192267395983`*^9}, {
   3.5903194524035053`*^9, 3.590319454696637*^9}, {3.590319491851762*^9, 
   3.59031949391588*^9}, {3.5903195379844007`*^9, 3.5903195381224084`*^9}, {
   3.590319568714158*^9, 3.5903195687701616`*^9}, {3.5903196034921474`*^9, 
   3.590319603629155*^9}, {3.5903197115433273`*^9, 3.5903197149625235`*^9}, 
   3.5903197727358274`*^9, {3.5903198508232937`*^9, 3.5903198544875035`*^9}, {
   3.5903199011721735`*^9, 3.5903199013761854`*^9}, {3.5903199554742794`*^9, 
   3.59031996789999*^9}, {3.590320016803787*^9, 3.5903200487036123`*^9}, {
   3.590320086764789*^9, 3.5903201290702085`*^9}, {3.5903204371758313`*^9, 
   3.590320440427017*^9}, {3.5903207135686398`*^9, 3.590320713692647*^9}, {
   3.590320750609759*^9, 3.590320793623219*^9}, {3.590320833166481*^9, 
   3.5903208333934937`*^9}, {3.5903208639562416`*^9, 
   3.5903208640962496`*^9}, {3.5903209094998465`*^9, 
   3.5903209377654634`*^9}, {3.590320972216434*^9, 3.590320972371443*^9}, {
   3.59032100991759*^9, 3.590321034682007*^9}, {3.5903210736222343`*^9, 
   3.5903210758903637`*^9}, {3.590321109180268*^9, 3.590321137989916*^9}, {
   3.590321176692129*^9, 3.5903211769971466`*^9}, {3.5903212278360543`*^9, 
   3.590321230346198*^9}, {3.590321661080835*^9, 3.590321663740987*^9}, {
   3.590321812617502*^9, 3.5903218388360014`*^9}, {3.5903219397727747`*^9, 
   3.5903219425099316`*^9}, {3.590322000050223*^9, 3.590322000370241*^9}, {
   3.590322037606371*^9, 3.590322060514681*^9}, {3.590322329288054*^9, 
   3.59032233429034*^9}, {3.5903223684712954`*^9, 3.5903223956518497`*^9}, {
   3.5903229867046556`*^9, 3.5903230203295794`*^9}, {3.5903231974077077`*^9, 
   3.5903232117655287`*^9}, {3.590323248781646*^9, 3.590323290732045*^9}, {
   3.5903233527365923`*^9, 3.5903234526233053`*^9}, {3.5903235038752365`*^9, 
   3.590323541316378*^9}, {3.5903237308562193`*^9, 3.5903237554676266`*^9}, {
   3.590323799127124*^9, 3.5903238227464747`*^9}, {3.590323861631699*^9, 
   3.5903239226371884`*^9}, {3.5903240121053057`*^9, 
   3.5903240297743163`*^9}, {3.590324233602975*^9, 3.59032423684116*^9}, {
   3.5903242716101484`*^9, 3.590324271724155*^9}, {3.590416587232546*^9, 
   3.5904166184893336`*^9}, {3.5904168245941224`*^9, 3.590416828975373*^9}, 
   3.5904168908469114`*^9, {3.590416920967634*^9, 3.590416940017724*^9}, 
   3.5904169776548767`*^9, {3.5904171008939257`*^9, 3.590417112980617*^9}, 
   3.59041715027675*^9, {3.5909256246171474`*^9, 3.5909256436632366`*^9}, {
   3.5909256769131384`*^9, 3.590925703412654*^9}, {3.5909257369655733`*^9, 
   3.590925737071579*^9}, 3.5909257681843586`*^9, {3.590926276292421*^9, 
   3.5909263008628263`*^9}, {3.5909263443803153`*^9, 
   3.5909263455223804`*^9}, {3.5909264002365103`*^9, 3.5909264448240604`*^9}, 
   3.590926818778449*^9, {3.5909268872083635`*^9, 3.5909268919046316`*^9}, {
   3.5909269224413786`*^9, 3.5909269225823865`*^9}, {3.5909269772465134`*^9, 
   3.59092697736852*^9}, {3.5909270340867643`*^9, 3.590927118784609*^9}, {
   3.5909271904487076`*^9, 3.5909272695112295`*^9}, {3.5909274764730673`*^9, 
   3.590927479278228*^9}, {3.590927527086962*^9, 3.590927527433982*^9}, 
   3.5909275693043766`*^9, {3.5909276515310802`*^9, 3.5909276649238462`*^9}, {
   3.590928039398265*^9, 3.590928070173025*^9}, {3.590928105281033*^9, 
   3.590928105841065*^9}, {3.5909281661295133`*^9, 3.59092818355551*^9}, {
   3.5909282448780174`*^9, 3.590928246052085*^9}, {3.5909282895175705`*^9, 
   3.5909284128226233`*^9}, {3.5909284541199856`*^9, 
   3.5909284542669935`*^9}, {3.5909309580602026`*^9, 3.590930983402652*^9}, {
   3.5909311099228888`*^9, 3.5909311984669533`*^9}, {3.5909312307978024`*^9, 
   3.5909312309598117`*^9}, {3.59093129928572*^9, 3.5909313610372515`*^9}, {
   3.590931465248212*^9, 3.5909315298889093`*^9}, {3.5909315792837343`*^9, 
   3.590931674435177*^9}, {3.590931715630533*^9, 3.5909318333362656`*^9}, {
   3.5909318727115173`*^9, 3.5909319392513237`*^9}, {3.590932412631399*^9, 
   3.5909324389649057`*^9}, {3.590932475991023*^9, 3.590932626309621*^9}, {
   3.590933381174797*^9, 3.5909334198110065`*^9}, {3.5909335203337564`*^9, 
   3.5909336402536154`*^9}, {3.5909345871667757`*^9, 
   3.5909345879878225`*^9}, {3.5909346365566006`*^9, 3.590934636695608*^9}, {
   3.5909346833372765`*^9, 3.5909347431867*^9}, {3.590934784004034*^9, 
   3.59093483673505*^9}, {3.5909348736151595`*^9, 3.5909349273432326`*^9}, {
   3.592736171209712*^9, 3.5927362257328305`*^9}, 3.592736432127636*^9, {
   3.5927364721739264`*^9, 3.5927365162934494`*^9}, {3.592736564883229*^9, 
   3.592736564989235*^9}, {3.5927366030744133`*^9, 3.5927366032454233`*^9}, {
   3.592736636849345*^9, 3.59273663763439*^9}, {3.5927366853861213`*^9, 
   3.5927367240043297`*^9}, {3.5927370944545183`*^9, 
   3.5927370974106874`*^9}, {3.5927371560610423`*^9, 
   3.5927371570060964`*^9}, {3.592737189915979*^9, 3.5927372497314*^9}, {
   3.592737280889182*^9, 3.592737356238492*^9}, {3.592737408382474*^9, 
   3.5927374189650793`*^9}, {3.5927374642346687`*^9, 
   3.5927374644766827`*^9}, {3.5927375016518087`*^9, 3.592737545060292*^9}, {
   3.5927376830651855`*^9, 3.5927377624497256`*^9}, {3.5927378128336077`*^9, 
   3.592737813106623*^9}, {3.592737854522992*^9, 3.592737869766864*^9}, {
   3.5927379681004887`*^9, 3.5927380200424595`*^9}, {3.592740179660982*^9, 
   3.5927401945438337`*^9}, {3.592741022139169*^9, 3.5927410225261917`*^9}, {
   3.5927429776250167`*^9, 3.592743011567958*^9}, {3.5927431801696014`*^9, 
   3.5927431970995703`*^9}, 3.5927432698977337`*^9, 3.592743349664296*^9, {
   3.592743397098009*^9, 3.592743399329137*^9}, {3.5927434919684353`*^9, 
   3.5927434945255814`*^9}, 3.592743582999642*^9, {3.592743628300233*^9, 
   3.592743628504245*^9}, {3.5927436785231056`*^9, 3.5927437085158215`*^9}, {
   3.592743739161574*^9, 3.5927437683622446`*^9}, {3.5927438083925343`*^9, 
   3.5927438215582867`*^9}, {3.5927449117006397`*^9, 
   3.5927449193810787`*^9}, {3.5927450138024797`*^9, 
   3.5927450709057455`*^9}, {3.5927451411227617`*^9, 
   3.5927451412217674`*^9}, {3.5927457294544125`*^9, 
   3.5927457391169653`*^9}, {3.592745816009363*^9, 3.5927458161503716`*^9}, {
   3.592745897484023*^9, 3.5927458975850286`*^9}, {3.5927459372362967`*^9, 
   3.5927459373753047`*^9}, {3.5927460462105293`*^9, 3.592746049514719*^9}, {
   3.5927461249180317`*^9, 3.5927461250740404`*^9}, 3.5927461677104793`*^9, {
   3.592746251173253*^9, 3.592746329031706*^9}, {3.5927464064061317`*^9, 
   3.5927464069651637`*^9}, {3.592746880927273*^9, 3.5927468856535435`*^9}, {
   3.5927469976769505`*^9, 3.5927470225243716`*^9}, {3.5927473608987255`*^9, 
   3.5927473711943145`*^9}, {3.59274741097459*^9, 3.5927474346699452`*^9}, {
   3.5927475008727317`*^9, 3.592747515986596*^9}, {3.5927478322406845`*^9, 
   3.592747836270915*^9}, {3.592747915680457*^9, 3.5927479159114704`*^9}, {
   3.592747977409988*^9, 3.59274799545302*^9}, {3.5927480603927345`*^9, 
   3.5927480779777403`*^9}, {3.592748242441147*^9, 3.5927482554408903`*^9}, {
   3.592748983004505*^9, 3.59274902698202*^9}, {3.5927490583188124`*^9, 
   3.5927491108788185`*^9}, {3.593440776989532*^9, 3.5934407873831263`*^9}, {
   3.5987138147042475`*^9, 3.598713823962777*^9}, {3.5987160590351562`*^9, 
   3.598716059692194*^9}, {3.5987161931378264`*^9, 3.5987162150700808`*^9}, {
   3.5987162604256754`*^9, 3.598716260619686*^9}, {3.598716309014454*^9, 
   3.5987163092004647`*^9}, {3.598716363789587*^9, 3.5987163798735075`*^9}, {
   3.598716418075692*^9, 3.5987164461082954`*^9}, {3.5987165125960984`*^9, 
   3.5987165419537773`*^9}, {3.5987175834720488`*^9, 
   3.5987175851621456`*^9}, {3.59871766810789*^9, 3.59871768541488*^9}, {
   3.5987177160806336`*^9, 3.598717730892481*^9}, {3.5987180481816287`*^9, 
   3.5987180498227224`*^9}, {3.598718084181688*^9, 3.5987181125563107`*^9}, {
   3.598718227709897*^9, 3.598718239049546*^9}, {3.5987182774597425`*^9, 
   3.5987182776517534`*^9}, {3.598718387433033*^9, 3.5987183896611605`*^9}, {
   3.5987184200799*^9, 3.5987184364948387`*^9}, {3.598718503357663*^9, 
   3.5987185072788877`*^9}, {3.598718586572423*^9, 3.5987185867254314`*^9}, {
   3.5987187184069633`*^9, 3.5987187185949745`*^9}, {3.598718786214842*^9, 
   3.5987187864168534`*^9}, {3.5987191220829544`*^9, 
   3.5987191284413185`*^9}, {3.598719189392804*^9, 3.5987191895788155`*^9}, {
   3.5987192592678013`*^9, 3.5987192594538116`*^9}, {3.5987193833158965`*^9, 
   3.5987193834449034`*^9}, {3.598725712601753*^9, 3.598725748166787*^9}, {
   3.5987258062521095`*^9, 3.598725806422119*^9}, {3.598725838159935*^9, 
   3.598725838984982*^9}, {3.59872610015692*^9, 3.598726124671322*^9}, {
   3.598726188851993*^9, 3.5987261890370035`*^9}, {3.5987265919000463`*^9, 
   3.598726778567723*^9}, {3.5987268531579895`*^9, 3.598726853279996*^9}, {
   3.598727059805809*^9, 3.5987270767677794`*^9}, {3.5987271358001556`*^9, 
   3.5987271359781656`*^9}, {3.5987271956855807`*^9, 
   3.5987271958565903`*^9}, {3.5987272544039392`*^9, 3.598727254524946*^9}, {
   3.598727311715217*^9, 3.598727311854225*^9}, {3.5987274954387255`*^9, 
   3.598727499053932*^9}, {3.5987276634793367`*^9, 3.598727664287383*^9}, 
   3.5987277892785325`*^9, {3.598728529859891*^9, 3.5987285582395144`*^9}, {
   3.5987286064122696`*^9, 3.5987286067072864`*^9}, {3.59872868229961*^9, 
   3.5987286824466186`*^9}, {3.598728727542198*^9, 3.598728780222211*^9}, {
   3.5987288421717544`*^9, 3.5987288423747663`*^9}, {3.598728875081637*^9, 
   3.598728875245646*^9}, {3.598728919953203*^9, 3.59872895958547*^9}, {
   3.5987290006188173`*^9, 3.598729000757825*^9}, {3.598729078874293*^9, 
   3.5987291001045074`*^9}, {3.598729159154885*^9, 3.598729159267891*^9}, {
   3.5987292196953473`*^9, 3.598729240619544*^9}, 3.598729302521085*^9, {
   3.598729364536632*^9, 3.598729364903653*^9}, {3.5987294375948105`*^9, 
   3.5987294378218236`*^9}, {3.5987294979992657`*^9, 
   3.5987294985132947`*^9}, {3.5987295889174657`*^9, 
   3.5987295955168433`*^9}, {3.5987296546552258`*^9, 3.598729655482273*^9}, {
   3.598729757799125*^9, 3.5987297612293215`*^9}, {3.59872981836759*^9, 
   3.5987298188886194`*^9}, {3.5987298777059836`*^9, 3.598729880579148*^9}, {
   3.5987299351622696`*^9, 3.5987299356362967`*^9}, {3.598730010114557*^9, 
   3.598730013229735*^9}, {3.5987300873549747`*^9, 3.598730089848117*^9}, {
   3.5987301550728483`*^9, 3.5987301552438574`*^9}, {3.598730196767233*^9, 
   3.5987301969062405`*^9}, {3.5987302510003347`*^9, 3.598730251138343*^9}, {
   3.5987303133439007`*^9, 3.598730313522911*^9}, {3.5987303478148723`*^9, 
   3.5987303480658865`*^9}, {3.5987304040070863`*^9, 
   3.5987304042010975`*^9}, {3.598730481558522*^9, 3.5987304817595334`*^9}, {
   3.5987305411189284`*^9, 3.5987305437080765`*^9}, {3.5987305870135536`*^9, 
   3.5987305871105595`*^9}, {3.5987306315751023`*^9, 
   3.5987306317041097`*^9}, {3.598731336807439*^9, 3.598731361306841*^9}, {
   3.5987314159069633`*^9, 3.5987314301027756`*^9}, {3.598731493537404*^9, 
   3.598731501272846*^9}, {3.5987315349987755`*^9, 3.5987315730729527`*^9}, {
   3.598731668115389*^9, 3.5987316682633977`*^9}, {3.5987317077756577`*^9, 
   3.5987317079296665`*^9}, {3.5987317636158514`*^9, 
   3.5987317637798605`*^9}, {3.5987319358817043`*^9, 3.598731936045714*^9}, {
   3.598731989010743*^9, 3.5987319891807528`*^9}, {3.598732028191984*^9, 
   3.598732028325992*^9}, {3.598732074986661*^9, 3.598732075220674*^9}, {
   3.5987329203260117`*^9, 3.5987329206010275`*^9}, {3.5987330320193996`*^9, 
   3.5987330321404066`*^9}, {3.5987330702795887`*^9, 3.598733070451598*^9}, 
   3.598733112742017*^9, {3.598733174036523*^9, 3.598733174390543*^9}, {
   3.5987857140216637`*^9, 3.598785722022121*^9}, {3.5987857642515364`*^9, 
   3.598785764328541*^9}, {3.598785800485609*^9, 3.598785801228651*^9}, {
   3.598785843292057*^9, 3.598785843583074*^9}, {3.5987858863755217`*^9, 
   3.598785886442525*^9}, {3.598785986621255*^9, 3.598785988729376*^9}, {
   3.5987860187390924`*^9, 3.5987860188801003`*^9}, {3.5987862078759103`*^9, 
   3.5987862125401773`*^9}, {3.5987862548245955`*^9, 3.598786255264621*^9}, {
   3.598786305515495*^9, 3.598786334570157*^9}, {3.598786449532732*^9, 
   3.5987864551580544`*^9}, {3.5987864959383864`*^9, 
   3.5987864960453925`*^9}, {3.598786532671488*^9, 3.598786532793494*^9}, {
   3.5987865804032173`*^9, 3.5987865805742273`*^9}, {3.598793050268273*^9, 
   3.5987930527094126`*^9}, {3.59879369081691*^9, 3.5987936909849195`*^9}, {
   3.598793738844657*^9, 3.5987937389906654`*^9}, {3.5987938012372255`*^9, 
   3.5987938014452376`*^9}, {3.5987938359402103`*^9, 
   3.5987938360452166`*^9}, {3.598793902928042*^9, 3.5987939030420485`*^9}, {
   3.5987939458964996`*^9, 3.598793983893673*^9}, {3.5987948763297176`*^9, 
   3.59879489018451*^9}, {3.598794961575593*^9, 3.5987949618036065`*^9}, 
   3.5987950140245934`*^9, {3.5987950538898735`*^9, 3.5987950540108805`*^9}, {
   3.5987950869877663`*^9, 3.598795087101773*^9}, {3.598795122121776*^9, 
   3.5987951230328283`*^9}, {3.598795174143751*^9, 3.5987951744977713`*^9}, {
   3.598795220533405*^9, 3.5987952207074146`*^9}, {3.5987953161798754`*^9, 
   3.598795318234993*^9}, {3.5987953905331283`*^9, 3.5987953906721363`*^9}, {
   3.5987956962556143`*^9, 3.5987956998938227`*^9}, {3.598795769239789*^9, 
   3.5987957693527956`*^9}, {3.598795813245306*^9, 3.598795813421316*^9}, {
   3.598795849632387*^9, 3.598795849753394*^9}, {3.5987958994702377`*^9, 
   3.5987958995912447`*^9}, {3.598795938649479*^9, 3.598795938803488*^9}, {
   3.59879606735684*^9, 3.598796067814866*^9}, {3.5987961056690316`*^9, 
   3.5987961058240404`*^9}, {3.5987961361967773`*^9, 
   3.5987961363517866`*^9}, {3.598796195885192*^9, 3.5987961964902267`*^9}, {
   3.5987962433209047`*^9, 3.5987962733296213`*^9}, {3.5987963991458178`*^9, 
   3.598796402359001*^9}, {3.5987964855577602`*^9, 3.5987964861567945`*^9}, {
   3.598796527250145*^9, 3.598796527429155*^9}, {3.5987965609550724`*^9, 
   3.5987965610620785`*^9}, 3.5987966728264713`*^9, {3.598796704875304*^9, 
   3.5987967049823103`*^9}, {3.598796744240556*^9, 3.598796817180728*^9}, 
   3.6000931914295187`*^9, {3.600093593133495*^9, 3.6000935933345065`*^9}, {
   3.6000936267474174`*^9, 3.600093626859424*^9}, {3.6000936612093887`*^9, 
   3.6000936831166415`*^9}, {3.600094113368251*^9, 3.600094119206585*^9}, {
   3.6000941993981714`*^9, 3.6000942000092063`*^9}, {3.600094341043273*^9, 
   3.600094343070389*^9}, {3.600094396509445*^9, 3.60009442263694*^9}, {
   3.6000944744179015`*^9, 3.6000944758099813`*^9}, {3.6000945280689697`*^9, 
   3.6000945282399797`*^9}, {3.6000945881064043`*^9, 
   3.6000945882364116`*^9}, {3.600094620570261*^9, 3.6000946206812673`*^9}, {
   3.6000954545769634`*^9, 3.6000955108381815`*^9}, {3.6000955608650427`*^9, 
   3.600095561482078*^9}, {3.6000956082567534`*^9, 3.60009560838076*^9}, {
   3.6137499453522005`*^9, 3.613749945766224*^9}, {3.613750069425297*^9, 
   3.613750106845437*^9}, {3.613908297775027*^9, 3.613908305065444*^9}, {
   3.6139092464212866`*^9, 3.613909261399143*^9}, {3.6140775554564815`*^9, 
   3.614077559430709*^9}, {3.614078845339258*^9, 3.6140788726298194`*^9}, {
   3.614079629726123*^9, 3.614079648411192*^9}, {3.61407987775931*^9, 
   3.6140798905570416`*^9}, {3.614079939776857*^9, 3.614080010030875*^9}, {
   3.614080344196988*^9, 3.6140804019642925`*^9}, {3.6140810544176106`*^9, 
   3.614081055856693*^9}, {3.61408191040357*^9, 3.614081914618811*^9}, {
   3.614082168467331*^9, 3.614082204786408*^9}, {3.6140822367552366`*^9, 
   3.6140822448176975`*^9}, {3.6140829410155177`*^9, 
   3.6140829413045344`*^9}, {3.6140840915303235`*^9, 
   3.6140841068451996`*^9}, {3.614084299630226*^9, 3.6140843254067*^9}, {
   3.6140847352991447`*^9, 3.6140847353911505`*^9}, {3.6140847767635164`*^9, 
   3.6140847768645225`*^9}, {3.614084809622396*^9, 3.614084870115856*^9}, {
   3.6140942955031652`*^9, 3.614094302038539*^9}, {3.614094336067486*^9, 
   3.614094336165491*^9}, {3.6140962303188305`*^9, 3.6140962527531137`*^9}, {
   3.6140963753951283`*^9, 3.6140964010425954`*^9}, {3.6140971562057886`*^9, 
   3.614097156536807*^9}, {3.614098650169238*^9, 3.6140986502692437`*^9}, {
   3.6140986986720123`*^9, 3.614098698795019*^9}, {3.6140987465097485`*^9, 
   3.614098746587753*^9}, {3.6140987832028475`*^9, 3.614098783318854*^9}, {
   3.6140988405001245`*^9, 3.61409884059613*^9}, {3.6140988733360023`*^9, 
   3.6140988734840107`*^9}, {3.614099346151046*^9, 3.614099346311055*^9}, {
   3.6143581398293953`*^9, 3.6143581399514027`*^9}, {3.6143581731663017`*^9, 
   3.6143581732723083`*^9}, {3.6143582068442287`*^9, 
   3.6143582071112432`*^9}, {3.614358241456208*^9, 3.614358241603216*^9}, {
   3.6143582807254543`*^9, 3.6143582808734627`*^9}, {3.6143585141338043`*^9, 
   3.61435853731013*^9}, {3.6143586504165993`*^9, 3.614358682301423*^9}, {
   3.6143600690247393`*^9, 3.6143600699927945`*^9}, {3.614360125256955*^9, 
   3.614360126110004*^9}, {3.6143608837973413`*^9, 3.614360883917348*^9}, {
   3.614360918602332*^9, 3.61436094654293*^9}, {3.6143609794348116`*^9, 
   3.614361059108369*^9}, {3.6143639198345623`*^9, 3.614363923888794*^9}, {
   3.6143639597258434`*^9, 3.6143639598638515`*^9}, {3.6143640018012505`*^9, 
   3.614364135140877*^9}, {3.614420761054407*^9, 3.6144208099042015`*^9}, {
   3.6144210152449465`*^9, 3.6144211121094866`*^9}, {3.614421265169241*^9, 
   3.6144213749045177`*^9}, {3.614422133545909*^9, 3.6144221623155546`*^9}, {
   3.614422194368388*^9, 3.6144221945153966`*^9}, {3.6144232967594414`*^9, 
   3.6144232968834486`*^9}, {3.614423332365478*^9, 3.614423332648494*^9}, {
   3.6144233746188946`*^9, 3.6144233747829037`*^9}, {3.6144234064477153`*^9, 
   3.6144234066247253`*^9}, {3.614423483928147*^9, 3.614423544742625*^9}, {
   3.614424834501395*^9, 3.6144249646398387`*^9}, {3.614430895379058*^9, 
   3.614430896315111*^9}, {3.6145908105197372`*^9, 3.6145908209323325`*^9}, {
   3.614590854645261*^9, 3.6145909084513383`*^9}, {3.614591085105442*^9, 
   3.614591085992493*^9}, {3.614591148546071*^9, 3.6145911486560774`*^9}, {
   3.6145912141838255`*^9, 3.61459121427083*^9}, {3.614591244952585*^9, 
   3.614591350591627*^9}, {3.614701552151936*^9, 3.6147015543570623`*^9}, {
   3.6147015960784483`*^9, 3.61470159820557*^9}, {3.6147019401861305`*^9, 
   3.614701940548151*^9}, {3.614701978955348*^9, 3.61470198109247*^9}, {
   3.6151170879895215`*^9, 3.6151171653509464`*^9}, {3.615117198540845*^9, 
   3.615117198863863*^9}, {3.6151174170073404`*^9, 3.6151174450699453`*^9}, {
   3.615117540843423*^9, 3.6151175418134785`*^9}, {3.61511759935677*^9, 
   3.6151176014998927`*^9}, {3.6151176825975313`*^9, 3.615117734628507*^9}, {
   3.615118047202385*^9, 3.6151180551668406`*^9}, {3.6151180899698315`*^9, 
   3.6151180902808495`*^9}, {3.6151182631767387`*^9, 3.615118291271345*^9}, {
   3.6151183237932053`*^9, 3.615118323916212*^9}, {3.6151183550879955`*^9, 
   3.615118355204002*^9}, {3.6151183931841745`*^9, 3.615118393335183*^9}, {
   3.615118426120058*^9, 3.6151184469502497`*^9}, {3.615118477687008*^9, 
   3.6151185142861013`*^9}, {3.615118578382767*^9, 3.6151185785077744`*^9}, {
   3.615118769205682*^9, 3.615118769372691*^9}, {3.6151188375885925`*^9, 
   3.615118837836607*^9}, {3.615118943584656*^9, 3.61511894681684*^9}, {
   3.615118996194665*^9, 3.6151190065952597`*^9}, {3.615119043568374*^9, 
   3.6151191002236147`*^9}, {3.6151191428100505`*^9, 
   3.6151191429840603`*^9}, {3.615119173697817*^9, 3.6151191738628263`*^9}, {
   3.6151192102619085`*^9, 3.615119210497922*^9}, {3.61511924054364*^9, 
   3.6151192407206507`*^9}, {3.615119416688716*^9, 3.615119420126912*^9}, {
   3.6151194776722035`*^9, 3.615119477814212*^9}, {3.61511951624041*^9, 
   3.6151195163824177`*^9}, {3.6151195486232615`*^9, 
   3.6151195751187773`*^9}, {3.615119629278875*^9, 3.6151196530292335`*^9}, {
   3.615119702542065*^9, 3.6151197251813602`*^9}, {3.6151197722540526`*^9, 
   3.6151197724050612`*^9}, {3.6151198147174816`*^9, 
   3.6151198148504887`*^9}, {3.615119849277458*^9, 3.615119849396465*^9}, {
   3.6151198900047874`*^9, 3.615119890131795*^9}, {3.615119928717002*^9, 
   3.6151199288680105`*^9}, {3.615119974436617*^9, 3.6151199746036263`*^9}, {
   3.615120023316413*^9, 3.615120024891503*^9}, {3.6151200612125797`*^9, 
   3.6151200613615885`*^9}, {3.6151200980836887`*^9, 
   3.6151200982276974`*^9}, {3.6151201392110415`*^9, 
   3.6151201668256207`*^9}, {3.6151202129072566`*^9, 3.615120213074266*^9}, {
   3.615120243265993*^9, 3.615120269297482*^9}, {3.615120307178649*^9, 
   3.615120307327657*^9}, {3.615120345625848*^9, 3.6151203458008575`*^9}, {
   3.6151203848180895`*^9, 3.615120384990099*^9}, {3.615120575913019*^9, 
   3.615120576031026*^9}, {3.6151207420705233`*^9, 3.615120771654215*^9}, {
   3.6151208107564516`*^9, 3.615120810854457*^9}, {3.615120843910348*^9, 
   3.615120844035355*^9}, {3.6151208813744907`*^9, 3.6151208815785027`*^9}, {
   3.6151209447341146`*^9, 3.6151209448851233`*^9}, {3.615121002214402*^9, 
   3.6151210023564105`*^9}, {3.6151210902134356`*^9, 3.615121091563513*^9}, {
   3.6151211250844297`*^9, 3.6151211251954365`*^9}, {3.615121161436509*^9, 
   3.6151211615635166`*^9}, {3.615121194772416*^9, 3.6151211948914227`*^9}, {
   3.6151212287883615`*^9, 3.6151212541068096`*^9}, {3.615121296155215*^9, 
   3.6151212962962227`*^9}, {3.6151213499072895`*^9, 3.615121350017296*^9}, {
   3.615121401179222*^9, 3.6151214013372307`*^9}, {3.6151214493619776`*^9, 
   3.615121449873007*^9}, {3.6151241191296797`*^9, 3.6151241192426863`*^9}, {
   3.615124151635539*^9, 3.615124151740545*^9}, {3.615124187649599*^9, 
   3.6151241877786064`*^9}, {3.6151242236316566`*^9, 
   3.6151242237996664`*^9}, {3.6151242692192645`*^9, 
   3.6151242693272705`*^9}, {3.615124300739067*^9, 3.615124300878075*^9}, {
   3.6151243413743916`*^9, 3.6151243415844035`*^9}, {3.615124451071666*^9, 
   3.6151244512266746`*^9}, {3.6151244960342374`*^9, 3.615124496199247*^9}, {
   3.615125382474939*^9, 3.615125386461167*^9}, {3.6151254179559684`*^9, 
   3.6151254440074587`*^9}, {3.6151303473879156`*^9, 
   3.6151303531112432`*^9}, {3.6174609370364046`*^9, 3.617460963897941*^9}, {
   3.6174613198443003`*^9, 3.6174613199513063`*^9}, {3.6174613852960434`*^9, 
   3.6174613854670534`*^9}, {3.617461435022888*^9, 3.617461435146895*^9}, {
   3.617461491953144*^9, 3.617461492109153*^9}, {3.617461584775453*^9, 
   3.6174615849124613`*^9}, {3.617461703833263*^9, 3.617461724355437*^9}, {
   3.617461805767093*^9, 3.6174618058760996`*^9}, {3.617461864753467*^9, 
   3.6174618648674736`*^9}, {3.61746193019521*^9, 3.6174619305512304`*^9}, {
   3.6174620183862543`*^9, 3.617462019466316*^9}, {3.6174621100324965`*^9, 
   3.617462110147503*^9}, {3.617462157370204*^9, 3.61746217985949*^9}, {
   3.6174622497844896`*^9, 3.617462255825835*^9}, {3.6174623114500165`*^9, 
   3.6174623117010307`*^9}, {3.617462388508424*^9, 3.617462388672434*^9}, {
   3.6174624478438177`*^9, 3.617462448038829*^9}, {3.6174625019159107`*^9, 
   3.6174625020479183`*^9}, {3.6174625423352222`*^9, 3.617462542540234*^9}, {
   3.6174628596793737`*^9, 3.6174628613004665`*^9}, {3.6174631566663604`*^9, 
   3.617463159555526*^9}, {3.617463207602274*^9, 3.6174632077792835`*^9}, {
   3.617463262976441*^9, 3.6174632841056495`*^9}, {3.617463335784605*^9, 
   3.6174633359166126`*^9}, {3.6174633836383424`*^9, 3.617463383753349*^9}, {
   3.617463431888102*^9, 3.6174634320351105`*^9}, {3.6174634773066998`*^9, 
   3.617463477542713*^9}, {3.617463517883021*^9, 3.6174635180350294`*^9}, {
   3.617463922929188*^9, 3.617463924323268*^9}, {3.6174639746401453`*^9, 
   3.6174639747621527`*^9}, {3.617464016814558*^9, 3.617464037499741*^9}, {
   3.6174640994042816`*^9, 3.617464103500516*^9}, {3.6174641461519556`*^9, 
   3.6174641463249655`*^9}, {3.617464188354369*^9, 3.61746418854038*^9}, {
   3.6174642203952017`*^9, 3.61746422053421*^9}, {3.617464262288598*^9, 
   3.617464262435607*^9}, {3.617464301642849*^9, 3.6174643017028522`*^9}, {
   3.617470631282134*^9, 3.6174706343083067`*^9}, {3.6174706961678452`*^9, 
   3.617470696337855*^9}, {3.6174707408904033`*^9, 3.617470755584244*^9}, {
   3.6174709529335313`*^9, 3.6174709657862663`*^9}, {3.617471146337593*^9, 
   3.617471146764618*^9}, {3.6174711933052797`*^9, 3.6174711934922905`*^9}, {
   3.617471240834998*^9, 3.6174712409580054`*^9}, {3.617471282812399*^9, 
   3.6174712829844093`*^9}, {3.6174713338303175`*^9, 
   3.6174713339233227`*^9}, {3.6174714295957947`*^9, 
   3.6174714308538666`*^9}, {3.617471476087454*^9, 3.617471476209461*^9}, {
   3.617471544587372*^9, 3.617471557736124*^9}, {3.617471620485713*^9, 
   3.617471624064918*^9}, {3.6174716821702414`*^9, 3.617471682456258*^9}, {
   3.6174717248126802`*^9, 3.6174717250406933`*^9}, {3.617471772767423*^9, 
   3.6174717729474335`*^9}, {3.6174718197351093`*^9, 3.617471819962123*^9}, {
   3.6174718627125673`*^9, 3.6174718628145733`*^9}, {3.6174719148275485`*^9, 
   3.617471917758716*^9}, {3.6174719656074533`*^9, 3.617471965749461*^9}, {
   3.6174720118891*^9, 3.617472014262236*^9}, {3.6174720818191*^9, 
   3.6174720853973045`*^9}, {3.6174721494509683`*^9, 
   3.6174721496089773`*^9}, {3.6174721925944357`*^9, 3.617472192821449*^9}, {
   3.617472234715845*^9, 3.6174722349418583`*^9}, {3.6174722840336657`*^9, 
   3.6174722843066816`*^9}, {3.617472324036954*^9, 3.617472324152961*^9}, {
   3.6174725685509396`*^9, 3.6174725707370644`*^9}, {3.617472617324729*^9, 
   3.6174726174737377`*^9}, {3.6174726721998677`*^9, 3.617472674470998*^9}, {
   3.6174727356294956`*^9, 3.617472737835622*^9}, {3.61747279899512*^9, 
   3.617472799150129*^9}, {3.617472847860915*^9, 3.617472848173933*^9}, {
   3.617472897703766*^9, 3.617472898182793*^9}, {3.6174729444034367`*^9, 
   3.6174729493437195`*^9}, {3.617472999949614*^9, 3.617473000173627*^9}, {
   3.617473039993904*^9, 3.6174730401299124`*^9}, {3.6174730735128217`*^9, 
   3.617473073595826*^9}, {3.617476694511341*^9, 3.617476702982353*^9}, {
   3.617476790665477*^9, 3.617476790835477*^9}, {3.6174768458035545`*^9, 
   3.617476869696588*^9}, {3.617476930284673*^9, 3.6174769340156784`*^9}, {
   3.617476986053752*^9, 3.617476986263752*^9}, {3.6174771276059513`*^9, 
   3.6174771277259517`*^9}, {3.617477163290002*^9, 3.6174771634400015`*^9}, {
   3.6174772044440594`*^9, 3.6174772046140594`*^9}, {3.6174772408201103`*^9, 
   3.6174772409201107`*^9}, {3.6174774083723464`*^9, 3.61747741792336*^9}, {
   3.6174774627974234`*^9, 3.6174774629774237`*^9}, {3.6174775346575246`*^9, 
   3.6174775348075247`*^9}, {3.6174775863465977`*^9, 
   3.6174775869865985`*^9}, {3.617477649104686*^9, 3.617477652534691*^9}, {
   3.6174783991567416`*^9, 3.617478399356742*^9}, {3.617478446024808*^9, 
   3.6174784461648073`*^9}, {3.6174784812288575`*^9, 
   3.6174785343159323`*^9}, {3.6174786032240295`*^9, 
   3.6174786053540325`*^9}, {3.617478663001113*^9, 3.6174786631311135`*^9}, {
   3.617478705306173*^9, 3.6174787292092066`*^9}, {3.6174787790372767`*^9, 
   3.6174787815882807`*^9}, {3.617478818743333*^9, 3.6174788776104155`*^9}, {
   3.6174789081244583`*^9, 3.6174789376895*^9}, {3.6174797017605753`*^9, 
   3.6174797034305773`*^9}, {3.617479740126629*^9, 3.61747974025663*^9}, {
   3.6174797787446837`*^9, 3.6174797835356903`*^9}, {3.617479826781752*^9, 
   3.617479828971755*^9}, {3.617479861266801*^9, 3.61747988924184*^9}, {
   3.6174799271278934`*^9, 3.617479927267894*^9}, {3.617479965321947*^9, 
   3.617479993995988*^9}, {3.6174800308910394`*^9, 3.6174800322920413`*^9}, {
   3.6174800763381033`*^9, 3.617480076528104*^9}, {3.6174801211851664`*^9, 
   3.617480124876172*^9}, {3.6174801814472523`*^9, 3.6174801852872577`*^9}, {
   3.6174802165413017`*^9, 3.6174802741103826`*^9}, {3.617480304443425*^9, 
   3.6174803046734257`*^9}, {3.6174803384704742`*^9, 3.617480338540474*^9}, {
   3.6174803782255297`*^9, 3.617480379885532*^9}, {3.6174804128105783`*^9, 
   3.6174804530156355`*^9}, {3.617480498200699*^9, 3.6174805008217025`*^9}, {
   3.617480532665747*^9, 3.6174806410559*^9}, {3.6174806715399427`*^9, 
   3.6174806725899444`*^9}, {3.6174807080849943`*^9, 
   3.6174807354580326`*^9}, {3.617480781139097*^9, 3.617480784390102*^9}, {
   3.6174808200311527`*^9, 3.617480903816271*^9}, {3.6174809387713203`*^9, 
   3.6174809400313215`*^9}, {3.6174809824183817`*^9, 
   3.6174810129134245`*^9}, {3.6174810564524865`*^9, 
   3.6174810588424892`*^9}, {3.617481102030551*^9, 3.6174812061596975`*^9}, {
   3.617558223920779*^9, 3.6175582432448845`*^9}, {3.6175586126650143`*^9, 
   3.617558762033558*^9}, {3.6175588227660313`*^9, 3.617558827917326*^9}, {
   3.617568247972719*^9, 3.6175682480797253`*^9}, {3.6175682792235065`*^9, 
   3.6175684307421727`*^9}, {3.617568470867468*^9, 3.6175684721505413`*^9}, {
   3.617568526288368*^9, 3.617568692101852*^9}, {3.6175687353623266`*^9, 
   3.6175687370444226`*^9}, {3.617568786091228*^9, 3.6175687863882446`*^9}, {
   3.6175688628176165`*^9, 3.6175689095392885`*^9}, {3.6175689475424623`*^9, 
   3.6175690178854856`*^9}, {3.6175690556376452`*^9, 3.617569062159018*^9}, {
   3.6175691004732094`*^9, 3.617569268918844*^9}, {3.617569336777725*^9, 
   3.617569338500824*^9}, {3.6175693771910367`*^9, 3.6175695385312653`*^9}, {
   3.617569607062185*^9, 3.6175696087692823`*^9}, {3.6175696419851823`*^9, 
   3.617569713683283*^9}, {3.6175697547296305`*^9, 3.617569830336955*^9}, {
   3.6175698748154993`*^9, 3.617569876497596*^9}, {3.617569910978568*^9, 
   3.617570090382829*^9}, {3.6176324493083625`*^9, 3.6176324554877157`*^9}, {
   3.6176325199174013`*^9, 3.6176325200394077`*^9}, {3.617632560320712*^9, 
   3.61763256046572*^9}, {3.617632606234338*^9, 3.6176326063643456`*^9}, {
   3.6176326464206367`*^9, 3.6176326465516443`*^9}, {3.617632683076733*^9, 
   3.6176327143805237`*^9}, {3.6176327714867897`*^9, 3.617632787949732*^9}, {
   3.617632820406588*^9, 3.617632846977108*^9}, {3.617632897470996*^9, 
   3.617632900152149*^9}, {3.617632933874078*^9, 3.617632933951082*^9}, {
   3.617634078145527*^9, 3.6176340792575903`*^9}, {3.6176341255572386`*^9, 
   3.6176341256622443`*^9}, {3.617634158363115*^9, 3.6176342037297096`*^9}, {
   3.6176342449120655`*^9, 3.6176342451540785`*^9}, {3.6176343051495104`*^9, 
   3.617634344462759*^9}, {3.61763438923632*^9, 3.6176344110965705`*^9}, {
   3.6176344666747494`*^9, 3.6176344698609314`*^9}, {3.6176345122223544`*^9, 
   3.617634514314474*^9}, {3.6176349382437215`*^9, 3.617634938356728*^9}, {
   3.6176363880546455`*^9, 3.61763645998176*^9}, {3.617636492880642*^9, 
   3.61763650456831*^9}, {3.617636564260724*^9, 3.6176365670638847`*^9}, {
   3.6176366085642586`*^9, 3.617636611702438*^9}, {3.6176366744170246`*^9, 
   3.617636675539089*^9}, {3.6176367165254335`*^9, 3.617636716695443*^9}, {
   3.6176367532495337`*^9, 3.6176368470228972`*^9}, {3.6176368920604734`*^9, 
   3.6176368943376036`*^9}, {3.6176369331268225`*^9, 
   3.6176369386281366`*^9}, {3.617636975540248*^9, 3.617636977159341*^9}, {
   3.617637257012347*^9, 3.617637257109353*^9}, {3.6176372887871647`*^9, 
   3.617637328007408*^9}, {3.617637374429063*^9, 3.617637374560071*^9}, {
   3.6176374052208242`*^9, 3.617637408615019*^9}, {3.61763745776283*^9, 
   3.617637459814947*^9}, {3.6176375014903307`*^9, 3.6176375053885536`*^9}, {
   3.6176375516041975`*^9, 3.6176375542793503`*^9}, {3.617637596796782*^9, 
   3.617637672049086*^9}, {3.617637722926996*^9, 3.6176377496415243`*^9}, {
   3.617637800084409*^9, 3.6176378027975645`*^9}, {3.617637845469005*^9, 
   3.6176378480321517`*^9}, {3.617637890769596*^9, 3.617637920798314*^9}, {
   3.6176379544342375`*^9, 3.6176380555360203`*^9}, {3.617638130968335*^9, 
   3.61763815973598*^9}, {3.617638202231411*^9, 3.6176382067186675`*^9}, {
   3.6176382512692156`*^9, 3.617638274734558*^9}, {3.6176383049252844`*^9, 
   3.6176384208719163`*^9}, {3.6176384616462483`*^9, 
   3.6176384617472544`*^9}, {3.6176386504190454`*^9, 
   3.6176386794747076`*^9}, {3.6176387434543667`*^9, 
   3.6176387679727697`*^9}, {3.6176388118062763`*^9, 3.617638916146244*^9}, {
   3.617644067209051*^9, 3.617644069034054*^9}, {3.617644128759139*^9, 
   3.6176441858872194`*^9}, {3.6176442179312644`*^9, 
   3.6176443131913986`*^9}, {3.6176443649584713`*^9, 
   3.6176443664284735`*^9}, {3.6176443972645173`*^9, 3.617644472666623*^9}, {
   3.617644689392929*^9, 3.6176447663850374`*^9}, {3.617644819319112*^9, 
   3.6176448206491137`*^9}, {3.617644888789211*^9, 3.6176450594444513`*^9}, {
   3.6176451087165203`*^9, 3.6176453064048023`*^9}, {3.6176453514908657`*^9, 
   3.6176453627428813`*^9}, {3.617645394611926*^9, 3.6176454196659613`*^9}, {
   3.6176454652420254`*^9, 3.617645572548177*^9}, {3.6176456052092233`*^9, 
   3.617645605289223*^9}, {3.617645657548297*^9, 3.617645658943299*^9}, {
   3.617645694729349*^9, 3.6176458681095934`*^9}, {3.61764591541566*^9, 
   3.6176459170166626`*^9}, {3.617645948675707*^9, 3.6176461075919323`*^9}, {
   3.61764620492107*^9, 3.6176462133050823`*^9}, {3.6176469040210543`*^9, 
   3.6176469052320566`*^9}, {3.6176469462331142`*^9, 
   3.6176469463631144`*^9}, {3.6176469826281652`*^9, 
   3.6176469827931657`*^9}, {3.6176470148032103`*^9, 
   3.6176470149832106`*^9}, {3.6176470609002757`*^9, 
   3.6176470821023054`*^9}, {3.6176471196263585`*^9, 3.617647145085394*^9}, {
   3.6176472445155344`*^9, 3.6176472682295675`*^9}, {3.617647329443654*^9, 
   3.6176473313136563`*^9}, {3.617647382615761*^9, 3.617647384965764*^9}, {
   3.6176474378759375`*^9, 3.6176474393759394`*^9}, {3.617647491574013*^9, 
   3.6176474917640133`*^9}, {3.617647526854063*^9, 3.6176475522790985`*^9}, {
   3.61764760279117*^9, 3.617647629319207*^9}, {3.617647663935256*^9, 
   3.6176476664602594`*^9}, {3.617647700936308*^9, 3.6176477011213083`*^9}, {
   3.617647765597399*^9, 3.617647767707402*^9}, {3.6176478179854727`*^9, 
   3.617647820776477*^9}, {3.6176478568215275`*^9, 3.6176478580515294`*^9}, {
   3.6176478943925805`*^9, 3.617647952571663*^9}, {3.6176479883667126`*^9, 
   3.6176480114557457`*^9}, {3.6176480503908005`*^9, 3.617648053101804*^9}, {
   3.617648114870891*^9, 3.6176481414709287`*^9}, {3.617648180291983*^9, 
   3.6176481816769853`*^9}, {3.617648217047035*^9, 3.617648217202035*^9}, {
   3.6176498847604923`*^9, 3.617649992534644*^9}, {3.617650028669695*^9, 
   3.6176500313196983`*^9}, {3.6176500820667696`*^9, 
   3.6176501186218214`*^9}, {3.6176501566378746`*^9, 3.617650158018877*^9}, {
   3.6176501903729224`*^9, 3.617650322382108*^9}, {3.6176503555661545`*^9, 
   3.6176503859411974`*^9}, {3.617650431777262*^9, 3.6176504334372644`*^9}, {
   3.6176504812843323`*^9, 3.6176505101193724`*^9}, {3.617650563198447*^9, 
   3.6176505810014725`*^9}, {3.617650623269532*^9, 3.617650655863578*^9}, {
   3.617650691869629*^9, 3.6176507211536703`*^9}, {3.6176507562597194`*^9, 
   3.617650767091735*^9}, {3.617650804877788*^9, 3.6176508050477877`*^9}, {
   3.617650842763841*^9, 3.6176508834298983`*^9}, {3.6176509172659464`*^9, 
   3.617650947489989*^9}, {3.6176509832650394`*^9, 3.617651168875301*^9}, {
   3.617651202521348*^9, 3.6176512052513523`*^9}, {3.617651243088405*^9, 
   3.617651266371438*^9}, {3.6177391121613336`*^9, 3.6177391177617435`*^9}, {
   3.6177392686000085`*^9, 3.6177393112504835`*^9}, {3.6177394094214554`*^9, 
   3.617739432618696*^9}, {3.61893494202287*^9, 3.6189349522874575`*^9}, {
   3.6189350009612412`*^9, 3.6189350012152557`*^9}, {3.61893504009748*^9, 
   3.6189350532632327`*^9}, {3.618935085176058*^9, 3.618935088047222*^9}, {
   3.618935122912216*^9, 3.6189351232312346`*^9}, {3.618935164327585*^9, 
   3.618935164430591*^9}, {3.618935242352048*^9, 3.6189352425580597`*^9}, {
   3.6189352744708853`*^9, 3.6189352746378946`*^9}, {3.6189353086148376`*^9, 
   3.6189353088378506`*^9}, {3.6189353541344414`*^9, 
   3.6189353542374477`*^9}, {3.6191807006236887`*^9, 
   3.6191807048539305`*^9}, {3.619181094342208*^9, 3.6191810947642326`*^9}, {
   3.619181140197831*^9, 3.6191811403798413`*^9}, {3.6191812203014126`*^9, 
   3.6191813138557634`*^9}, {3.619181351003888*^9, 3.6191813516349244`*^9}, {
   3.619181416056609*^9, 3.6191814163196244`*^9}, {3.6191814514516335`*^9, 
   3.61918147288986*^9}, {3.619181522401692*^9, 3.619181522846717*^9}, {
   3.619181575601735*^9, 3.6191815758787503`*^9}, {3.619181654978275*^9, 
   3.6191816553442955`*^9}, {3.619182506290967*^9, 3.6191825183916593`*^9}, {
   3.619182585705509*^9, 3.619182585809515*^9}, {3.6191826254577827`*^9, 
   3.619182691574565*^9}, {3.619182767511908*^9, 3.6191827707370925`*^9}, {
   3.6191828045580273`*^9, 3.619182804798041*^9}, {3.6191838384351616`*^9, 
   3.6191838661607475`*^9}, {3.619183928066288*^9, 3.619183928182295*^9}, {
   3.6191839794822288`*^9, 3.619183981054319*^9}, {3.6191840259988894`*^9, 
   3.619184042672843*^9}, {3.6191843296712584`*^9, 3.6191843702825813`*^9}, {
   3.61918441152394*^9, 3.6191844670101137`*^9}, {3.6191849401221743`*^9, 
   3.619184940328186*^9}, {3.6191849927691855`*^9, 3.6191849930632024`*^9}, {
   3.6191850609380846`*^9, 3.619185094966031*^9}, {3.619185416100399*^9, 
   3.619185421350699*^9}, {3.6191854525404825`*^9, 3.6191854526514893`*^9}, {
   3.619185902484218*^9, 3.619185903786293*^9}, {3.6191859405683966`*^9, 
   3.619185940720405*^9}, {3.619186163655156*^9, 3.6191861647422185`*^9}, {
   3.6191862187923098`*^9, 3.6191862192883387`*^9}, {3.6191862730184116`*^9, 
   3.619186273199422*^9}, {3.6191864688046103`*^9, 3.619186525843872*^9}, {
   3.6191865893075027`*^9, 3.6191865930267153`*^9}, {3.6191866356231513`*^9, 
   3.6191866357951612`*^9}, {3.6191867030750093`*^9, 
   3.6191867032750206`*^9}, {3.6191868015946445`*^9, 
   3.6191868023086853`*^9}, {3.6191868873375483`*^9, 
   3.6191868876275654`*^9}, {3.6191870471566896`*^9, 
   3.6191870492648106`*^9}, {3.619187125280158*^9, 3.6191871254551682`*^9}, {
   3.6191871916719556`*^9, 3.6191871920009747`*^9}, {3.6191872694714055`*^9, 
   3.619187285727335*^9}, {3.619187362318716*^9, 3.6191873808057737`*^9}, {
   3.619187424718285*^9, 3.6191874427013135`*^9}, {3.6191875883966465`*^9, 
   3.619187588590658*^9}, {3.619187653628378*^9, 3.6191876538303895`*^9}, {
   3.6191877458116503`*^9, 3.619187748533806*^9}, {3.6191878200668974`*^9, 
   3.6191878211949625`*^9}, {3.6191879020435867`*^9, 3.619187904817745*^9}, {
   3.619188207400052*^9, 3.619188290270792*^9}, {3.619191554803255*^9, 
   3.619191563793769*^9}, {3.61919160262099*^9, 3.6191916028180013`*^9}, {
   3.619191685476729*^9, 3.6191917078490086`*^9}, {3.619191810767895*^9, 
   3.6191918108949027`*^9}, {3.6191931318824587`*^9, 
   3.6191931327015057`*^9}, {3.6191931993773193`*^9, 
   3.6191931995753307`*^9}, {3.6191933914933076`*^9, 3.619193394805497*^9}, {
   3.6191934591871796`*^9, 3.619193459837217*^9}, {3.6191935101650953`*^9, 
   3.6191935107331276`*^9}, {3.619193571907627*^9, 3.6191936355632677`*^9}, {
   3.619193696409748*^9, 3.619193709747511*^9}, {3.619193963472023*^9, 
   3.6191939673272433`*^9}, {3.619194018572174*^9, 3.619194018935195*^9}, {
   3.619194062395681*^9, 3.6191940625506897`*^9}, {3.6191941584751763`*^9, 
   3.6191941591682158`*^9}, {3.619194189951977*^9, 3.619194190472007*^9}, {
   3.619194245555157*^9, 3.6191942588619184`*^9}, {3.6191943449778438`*^9, 
   3.619194345134853*^9}, {3.619196248776735*^9, 3.6191962490717516`*^9}, {
   3.619196306305025*^9, 3.619196306689047*^9}, {3.6191963815603294`*^9, 
   3.6191963955421295`*^9}, {3.6191964312111692`*^9, 
   3.6191965201332555`*^9}, {3.6191965802076917`*^9, 
   3.6191965806617174`*^9}, {3.6191966426822653`*^9, 
   3.6191966868207893`*^9}, {3.619196734020489*^9, 3.619196751973516*^9}, {
   3.6191968221085277`*^9, 3.61919687215739*^9}, {3.6191969158218875`*^9, 
   3.619196915964896*^9}, {3.6191969475397015`*^9, 3.619196947804717*^9}, {
   3.619197121919676*^9, 3.6191971934247656`*^9}, {3.6191972783016205`*^9, 
   3.6191972784796305`*^9}, {3.619197401936692*^9, 3.6191974114792376`*^9}, {
   3.6191974635962186`*^9, 3.6191974637532277`*^9}, {3.619197574923586*^9, 
   3.619197584024107*^9}, {3.619197638574227*^9, 3.6191976419814215`*^9}, {
   3.619197721434966*^9, 3.6191977215809746`*^9}, {3.6191977678456206`*^9, 
   3.619197768324648*^9}, {3.6191978206776423`*^9, 3.6191978273810263`*^9}, {
   3.619197880097041*^9, 3.6191978822761655`*^9}, {3.6191979472058797`*^9, 
   3.6191979476129026`*^9}, {3.6191980022810297`*^9, 
   3.6191980023980365`*^9}, {3.6191980836726847`*^9, 3.619198086276834*^9}, {
   3.619198195547084*^9, 3.619198225921821*^9}, {3.619198276586719*^9, 
   3.6191982768197327`*^9}, {3.619198313263817*^9, 3.619198339214301*^9}, {
   3.619198417849799*^9, 3.6191984228660855`*^9}, {3.619198462721365*^9, 
   3.619198462911376*^9}, {3.6191985141813087`*^9, 3.6191985294801836`*^9}, {
   3.6191985808051195`*^9, 3.6191986191263113`*^9}, {3.6191986604126725`*^9, 
   3.6191986757755513`*^9}, {3.6191987279805374`*^9, 
   3.6191987290565987`*^9}, {3.619198763640577*^9, 3.6191987711340055`*^9}, {
   3.619198834979657*^9, 3.6191988352156706`*^9}, {3.619198895118097*^9, 
   3.6191988981402698`*^9}, {3.619199232707406*^9, 3.619199233498451*^9}, {
   3.6191992923508177`*^9, 3.61919929292185*^9}, {3.6191993432807302`*^9, 
   3.6191993582195845`*^9}, {3.6191994416423564`*^9, 
   3.6191994466726437`*^9}, {3.6191994797905383`*^9, 
   3.6191994834907503`*^9}, {3.619199531522497*^9, 3.6191995317055073`*^9}, {
   3.619199583065445*^9, 3.619199583568474*^9}, {3.6191996292420864`*^9, 
   3.619199656249631*^9}, {3.6191997026562853`*^9, 3.6191997029133005`*^9}, {
   3.6191997424485617`*^9, 3.619199745800753*^9}, {3.619199776781525*^9, 
   3.6191998189419365`*^9}, {3.6191998535959187`*^9, 
   3.6191998538799353`*^9}, {3.61919988561075*^9, 3.6191998858157616`*^9}, {
   3.619200015848199*^9, 3.6192000242306786`*^9}, {3.6192001016861086`*^9, 
   3.6192001271575656`*^9}, 3.6192001595014153`*^9, {3.6192002190798235`*^9, 
   3.6192002214989614`*^9}, 3.61920026553448*^9, {3.6192005999796095`*^9, 
   3.6192006696405935`*^9}, {3.619200906856162*^9, 3.6192009358408194`*^9}, {
   3.61920098584768*^9, 3.6192009863257074`*^9}, {3.619201032463346*^9, 
   3.619201079598042*^9}, {3.6192011193263144`*^9, 3.6192012005239587`*^9}, {
   3.6192012411972847`*^9, 3.619201241668312*^9}, {3.6192012951223693`*^9, 
   3.61920129531038*^9}, {3.619201358092971*^9, 3.619201358346986*^9}, {
   3.619201468169267*^9, 3.6192014684422827`*^9}, {3.619201676995211*^9, 
   3.6192017466161933`*^9}, {3.6192018297219467`*^9, 3.619201837927416*^9}, {
   3.6192019182330093`*^9, 3.619201936345045*^9}, {3.619201984234784*^9, 
   3.6192019875669746`*^9}, {3.619202044004203*^9, 3.619202044111209*^9}, {
   3.6192020873766837`*^9, 3.619202087534693*^9}, {3.619202136359485*^9, 
   3.6192021409667487`*^9}, {3.6192021739916377`*^9, 3.619202174173648*^9}, {
   3.619202228955782*^9, 3.619202231246913*^9}, {3.6192022817448006`*^9, 
   3.619202281918811*^9}, {3.619202318429899*^9, 3.619202321380068*^9}, {
   3.6192023800964265`*^9, 3.6192023805724535`*^9}, {3.6192024567008076`*^9, 
   3.619202456971823*^9}, {3.61920250603463*^9, 3.6192025061236343`*^9}, {
   3.6192025660620627`*^9, 3.6192025693702517`*^9}, {3.6192026056763287`*^9, 
   3.6192026058273373`*^9}, {3.619278838504587*^9, 3.619278843392867*^9}, {
   3.6192790387990437`*^9, 3.619279056305045*^9}, {3.6192828348401647`*^9, 
   3.619282834975172*^9}, {3.6192829166838455`*^9, 3.6192829170138645`*^9}, {
   3.6192829602873397`*^9, 3.6192830104762106`*^9}, {3.6192830964861298`*^9, 
   3.6192830965811357`*^9}, {3.6192831782858086`*^9, 3.619283178412816*^9}, {
   3.619283239630317*^9, 3.6192832432845263`*^9}, {3.6192832937974157`*^9, 
   3.6192832939084215`*^9}, {3.619283337988943*^9, 3.619283338162953*^9}, {
   3.6192833851006374`*^9, 3.6192833852676473`*^9}, {3.6192864348070707`*^9, 
   3.619286438125261*^9}, {3.6192866770619273`*^9, 3.619286677137932*^9}, {
   3.619286708393719*^9, 3.619286730369976*^9}, {3.619286787157224*^9, 
   3.6192867873132334`*^9}, {3.6192870005764313`*^9, 
   3.6192870073268175`*^9}, {3.619287070875452*^9, 3.6192870710254602`*^9}, {
   3.6192871158910265`*^9, 3.619287116065037*^9}, {3.6192871641787887`*^9, 
   3.6192871644378033`*^9}, {3.619287208666333*^9, 3.6192872087103357`*^9}, {
   3.619287321270774*^9, 3.619287324340949*^9}, {3.6192873822062593`*^9, 
   3.6192873823272657`*^9}, {3.6192874145421085`*^9, 
   3.6192874146631155`*^9}, {3.61928745652951*^9, 3.619287456827527*^9}, {
   3.6192875420464015`*^9, 3.619287546235641*^9}, {3.6192876033109055`*^9, 
   3.6192876034779153`*^9}, {3.6192876526387267`*^9, 
   3.6192876527727346`*^9}, {3.6192876924540043`*^9, 
   3.6192876925790114`*^9}, {3.619287738915662*^9, 3.61928773906067*^9}, {
   3.619287787930465*^9, 3.619287788170479*^9}, {3.619287832822033*^9, 
   3.619287834938154*^9}, {3.6192878862210875`*^9, 3.6192879315306787`*^9}, {
   3.619287967829755*^9, 3.619287971170946*^9}, {3.6192880047818685`*^9, 
   3.6192880049308767`*^9}, {3.6192880528606186`*^9, 3.619288053160636*^9}, {
   3.619288435449501*^9, 3.61928843560651*^9}, {3.619288475357784*^9, 
   3.619288475518793*^9}, {3.6192885154730783`*^9, 3.6192885155320816`*^9}, {
   3.6192885603576455`*^9, 3.6192885619277353`*^9}, {3.6192885931035185`*^9, 
   3.6192886396451807`*^9}, {3.6192886853357935`*^9, 3.619288688573979*^9}, {
   3.6192887323114805`*^9, 3.6192887324674892`*^9}, {3.6192887790551543`*^9, 
   3.6192887791651607`*^9}, {3.6192888264828672`*^9, 3.619288826620875*^9}, {
   3.6192888713314323`*^9, 3.6192888716684513`*^9}, {3.619288912326777*^9, 
   3.6192889124027815`*^9}, {3.6192889588344374`*^9, 3.619288960386526*^9}, {
   3.619288994643485*^9, 3.6192890219230456`*^9}, {3.619289063227408*^9, 
   3.61928907217692*^9}, {3.6192891113241587`*^9, 3.619289111441166*^9}, {
   3.6192891553726788`*^9, 3.619289155482685*^9}, {3.619289206432599*^9, 
   3.6192892065526056`*^9}, {3.619289250265106*^9, 3.6192892504011135`*^9}, {
   3.6192892883152823`*^9, 3.6192892884232883`*^9}, {3.619290284124239*^9, 
   3.6192902861453547`*^9}, {3.6192903177231607`*^9, 3.619290317857169*^9}, {
   3.6192903642038193`*^9, 3.619290370368172*^9}, {3.619290409020383*^9, 
   3.6192904121195602`*^9}, {3.619290459344261*^9, 3.619290459624277*^9}, {
   3.6192905296332817`*^9, 3.619290529768289*^9}, {3.61929056597136*^9, 
   3.619290566160371*^9}, {3.619290600551338*^9, 3.6192906006863456`*^9}, {
   3.6192906510582266`*^9, 3.619290651240237*^9}, {3.6192906968098435`*^9, 
   3.619290699406992*^9}, {3.6192907351350355`*^9, 3.6192907632946463`*^9}, {
   3.6192912322824707`*^9, 3.6192912642192974`*^9}, {3.6192913121740403`*^9, 
   3.619291312315048*^9}, {3.619291376632727*^9, 3.619291376737733*^9}, {
   3.619291411232706*^9, 3.6192914114267173`*^9}, {3.6192914508759737`*^9, 
   3.6192914511039867`*^9}, 3.6192922077602654`*^9, {3.6192922618353577`*^9, 
   3.6192922619723654`*^9}, {3.619292354990686*^9, 3.619292355307704*^9}, {
   3.6192924298299665`*^9, 3.6192924702432785`*^9}, {3.6192925034131756`*^9, 
   3.6192925035381823`*^9}, {3.6192925933173175`*^9, 
   3.6192925968505197`*^9}, {3.619292666228488*^9, 3.6192926664264994`*^9}, {
   3.619292704940702*^9, 3.619292705129713*^9}, {3.619292824355532*^9, 
   3.6192928270646873`*^9}, {3.6192928658349047`*^9, 
   3.6192928659839134`*^9}, {3.6192929392511044`*^9, 
   3.6192929394481153`*^9}, {3.6192929981544733`*^9, 
   3.6192929982714796`*^9}, {3.619293062777169*^9, 3.619293081511241*^9}, {
   3.619293138481499*^9, 3.6192931588056617`*^9}, {3.6193492581736155`*^9, 
   3.619349272109412*^9}, {3.619350400496952*^9, 3.619350400663962*^9}, {
   3.619350470784972*^9, 3.619350470855976*^9}, {3.6193505321204805`*^9, 
   3.6193505324635005`*^9}, 3.6193506041355996`*^9, 3.6193506583997035`*^9, {
   3.6193506899905105`*^9, 3.619350691597602*^9}, {3.619350750726984*^9, 
   3.619350772989258*^9}, {3.619350890117957*^9, 3.619350896692333*^9}, {
   3.619351007428667*^9, 3.6193510077876873`*^9}, {3.6193510940846233`*^9, 
   3.6193510957867203`*^9}, {3.619351207180092*^9, 3.6193512857295847`*^9}, {
   3.619351333586322*^9, 3.6193513369615145`*^9}, {3.6193514494579496`*^9, 
   3.6193514507920256`*^9}, {3.619352784745323*^9, 3.619352793238809*^9}, {
   3.6193529001759253`*^9, 3.619352900483943*^9}, {3.6193529640375786`*^9, 
   3.6193529641415844`*^9}, {3.619353010135215*^9, 3.619353010445233*^9}, {
   3.6193530777510824`*^9, 3.6193531002383685`*^9}, {3.619353163365979*^9, 
   3.6193531879323845`*^9}, {3.6193534533655663`*^9, 3.61935346113101*^9}, {
   3.6193535076276703`*^9, 3.619353508385713*^9}, {3.6193535766036153`*^9, 
   3.619353577057641*^9}, {3.619353634970954*^9, 3.6193536502568283`*^9}, {
   3.619353716058592*^9, 3.619353731999503*^9}, {3.6193538205775695`*^9, 
   3.619353844983966*^9}, {3.619354020280992*^9, 3.619354026102325*^9}, {
   3.6193540916720753`*^9, 3.619354091790082*^9}, {3.6193541329434357`*^9, 
   3.6193541331094456`*^9}, {3.619354195759029*^9, 3.6193541958690352`*^9}, {
   3.6193542529102974`*^9, 3.619354275188572*^9}, {3.6193543494538193`*^9, 
   3.619354350122858*^9}, {3.6193548636912327`*^9, 3.6193548668644137`*^9}, {
   3.6193549062736683`*^9, 3.6193549076247454`*^9}, {3.6193550568172784`*^9, 
   3.6193550602944775`*^9}, {3.619355220472639*^9, 3.6193552813571215`*^9}, {
   3.6193553181832275`*^9, 3.6193553182852335`*^9}, {3.6193553916634307`*^9, 
   3.619355413524681*^9}, {3.61935545336596*^9, 3.619355453756982*^9}, 
   3.6193554940702877`*^9, {3.619355650565239*^9, 3.619355654922488*^9}, {
   3.619355769892064*^9, 3.6193557701640797`*^9}, {3.61935585077169*^9, 
   3.6193558509116983`*^9}, {3.6193558889848757`*^9, 3.619355889320895*^9}, {
   3.632838544733333*^9, 3.632838574189018*^9}, {3.6328389829483976`*^9, 
   3.63283903106915*^9}, {3.632839073861597*^9, 3.6328390739556026`*^9}, {
   3.6328393850273952`*^9, 3.6328393852414074`*^9}, {3.6328395305297174`*^9, 
   3.6328395337289004`*^9}, {3.6328396854335775`*^9, 
   3.6328396882797403`*^9}, {3.6328397863343487`*^9, 
   3.6328397904145823`*^9}, {3.632839868968075*^9, 3.632839869142085*^9}, {
   3.6328399607673254`*^9, 3.632839974005083*^9}, {3.632841771225878*^9, 
   3.6328417713368845`*^9}, {3.6328419223135195`*^9, 
   3.6328419250076733`*^9}, {3.632842003725176*^9, 3.632842024111342*^9}, {
   3.63284213615075*^9, 3.632842136302759*^9}, {3.632842209855966*^9, 
   3.6328422135321765`*^9}, {3.6328423454157195`*^9, 
   3.6328423455567274`*^9}, {3.632842440564162*^9, 3.632842488213887*^9}, {
   3.632842673786501*^9, 3.632842674178524*^9}, {3.632848902232748*^9, 
   3.632848902390757*^9}, {3.6328490248197594`*^9, 3.6328490281899524`*^9}, {
   3.632849108294534*^9, 3.632849108373539*^9}, {3.632849564323618*^9, 
   3.6328495644416246`*^9}, {3.6328496279292555`*^9, 3.632849630777418*^9}, {
   3.632849730531124*^9, 3.6328497306651316`*^9}, {3.6328497842821984`*^9, 
   3.6328497847182236`*^9}, {3.6328506578761654`*^9, 3.632850679849422*^9}, {
   3.6328508108359137`*^9, 3.632850810976922*^9}, {3.63285091321977*^9, 
   3.6328509737022295`*^9}, {3.632851007920186*^9, 3.6328510080561943`*^9}, {
   3.632851160912937*^9, 3.6328511644871416`*^9}, {3.632851230800935*^9, 
   3.6328513109975214`*^9}, {3.6328513474206047`*^9, 
   3.6328513476036153`*^9}, {3.632851493418956*^9, 3.6328514935399623`*^9}, {
   3.632851526166828*^9, 3.632851527355897*^9}, {3.632851578678832*^9, 
   3.6328515788098392`*^9}, {3.6328523450566664`*^9, 3.632852345221676*^9}, {
   3.632852384701934*^9, 3.632852384908946*^9}, {3.6328527531460075`*^9, 
   3.632852753292016*^9}, {3.632852799066634*^9, 3.632852799274646*^9}, {
   3.632853032586991*^9, 3.632853036433211*^9}, {3.6328531828495855`*^9, 
   3.6328531830225954`*^9}, {3.632853371066351*^9, 3.6328533781257544`*^9}, 
   3.6328534124097157`*^9, {3.632853510847346*^9, 3.632853513261484*^9}, {
   3.632853650947359*^9, 3.632853651205374*^9}, {3.632853848782675*^9, 
   3.6328538527148995`*^9}, {3.6328538980674934`*^9, 
   3.6328538982025013`*^9}, {3.6328572142391677`*^9, 3.632857216833316*^9}, {
   3.632857331627882*^9, 3.6328573345050464`*^9}, {3.6328574104973927`*^9, 
   3.6328574141626024`*^9}, {3.632857519436624*^9, 3.6328575221697807`*^9}, {
   3.632857611947915*^9, 3.632857614847081*^9}, {3.6328585070861144`*^9, 
   3.632858512001395*^9}, {3.6328585972582717`*^9, 3.6328586186054926`*^9}, {
   3.632858774107387*^9, 3.6328587899052906`*^9}, {3.632858886170797*^9, 
   3.6328589290722504`*^9}, {3.632859209636298*^9, 3.6328592250141773`*^9}, {
   3.6328593573287454`*^9, 3.6328593613639765`*^9}, {3.63285947104725*^9, 
   3.632859471180257*^9}, {3.6328595421913185`*^9, 3.6328595579372196`*^9}, {
   3.6328596528736496`*^9, 3.6328596568888793`*^9}, {3.6328597590007195`*^9, 
   3.632859759119726*^9}, {3.632860033388414*^9, 3.632860046467002*^9}, {
   3.632860142325137*^9, 3.632860142475137*^9}, {3.633109738765234*^9, 
   3.6331097388900337`*^9}, {3.63311036540211*^9, 3.633110365525117*^9}, {
   3.6331105825195284`*^9, 3.633110582633535*^9}, {3.633110706668629*^9, 
   3.6331107334471607`*^9}, {3.633110846928652*^9, 3.6331108698139606`*^9}, {
   3.6331109860456085`*^9, 3.6331110142582226`*^9}, {3.633111144858692*^9, 
   3.6331111488269196`*^9}, {3.6331112769012446`*^9, 
   3.6331112771202574`*^9}, {3.6331114220995493`*^9, 3.633111427620865*^9}, {
   3.633112694607566*^9, 3.6331127065462484`*^9}, {3.633112819586714*^9, 
   3.6331128218868456`*^9}, {3.6331129667231293`*^9, 3.63311301376482*^9}, {
   3.633113143381234*^9, 3.6331132280280757`*^9}, {3.6331134400102*^9, 
   3.6331134454335103`*^9}, {3.633113487455914*^9, 3.6331134876649256`*^9}, {
   3.6331789236545086`*^9, 3.63317893714228*^9}, {3.6331789816298246`*^9, 
   3.633178991390383*^9}, {3.6331808909000287`*^9, 3.6331809244189463`*^9}, {
   3.633181136017049*^9, 3.6331811370491076`*^9}, {3.633181470992208*^9, 
   3.633181471095214*^9}, {3.633181742414733*^9, 3.633181745092886*^9}, {
   3.63318188713301*^9, 3.6331818910992365`*^9}, {3.633182647247486*^9, 
   3.6331826558789797`*^9}, {3.6331827835922847`*^9, 
   3.6331827872304926`*^9}, {3.6331828731094046`*^9, 
   3.6331828892993307`*^9}, {3.63318303579771*^9, 3.6331830397559366`*^9}, {
   3.633183203532304*^9, 3.633183210778718*^9}, {3.6331833103634143`*^9, 
   3.6331833139356184`*^9}, {3.6331833952992725`*^9, 3.633183414121349*^9}, {
   3.63318351624219*^9, 3.6331835193823695`*^9}, {3.6331836543540893`*^9, 
   3.633183660943466*^9}, {3.633183745673312*^9, 3.6331837497265444`*^9}, {
   3.6331849943287315`*^9, 3.6331849981409492`*^9}, {3.6331851829605207`*^9, 
   3.633185187948806*^9}, {3.6331859369936485`*^9, 3.6331859534555902`*^9}, {
   3.633186133199871*^9, 3.6331861389632006`*^9}, {3.6331988926483955`*^9, 
   3.633198895751573*^9}, {3.633199176699642*^9, 3.633199185467144*^9}, {
   3.6332019741505513`*^9, 3.633201974595577*^9}, {3.633202198632391*^9, 
   3.6332022046937375`*^9}, {3.6332022666692824`*^9, 
   3.6332022668292913`*^9}, {3.6332030287258697`*^9, 3.633203055966428*^9}, {
   3.6332030913364506`*^9, 3.633203146646614*^9}, {3.633203251072587*^9, 
   3.6332032514966116`*^9}, {3.633203461954649*^9, 3.6332034637767534`*^9}, 
   3.6332034956765776`*^9, {3.633204666725558*^9, 3.6332046668755665`*^9}, {
   3.633204776366829*^9, 3.6332047764998364`*^9}, {3.6332048628387747`*^9, 
   3.633204888208226*^9}, {3.633205031352413*^9, 3.633205031482421*^9}, 
   3.6332051035805445`*^9, {3.633205141647722*^9, 3.6332051566575804`*^9}, {
   3.633205321403003*^9, 3.6332053215270104`*^9}, {3.6332055011302834`*^9, 
   3.6332055282008314`*^9}, {3.6332056678968215`*^9, 
   3.6332056680048275`*^9}, {3.633205830759137*^9, 3.633205831004151*^9}, {
   3.6332059209342947`*^9, 3.6332059211233053`*^9}, {3.633206000082822*^9, 
   3.633206014800663*^9}, {3.6332060962503223`*^9, 3.6332061015616255`*^9}, {
   3.6332062298529634`*^9, 3.6332062325691185`*^9}, {3.633206338132157*^9, 
   3.6332063408403115`*^9}, 3.6332063716430736`*^9, {3.6332066586824913`*^9, 
   3.6332066588465004`*^9}, {3.633206810297163*^9, 3.6332068108291936`*^9}, {
   3.6332069011843615`*^9, 3.6332069231166162`*^9}, {3.633207091742261*^9, 
   3.6332070945314207`*^9}, {3.6332071810623693`*^9, 3.63320718526661*^9}, {
   3.633207287285445*^9, 3.633207289673582*^9}, {3.633207323788533*^9, 
   3.633207324377567*^9}, {3.6332074341288443`*^9, 3.6332074352309074`*^9}, {
   3.633207555823805*^9, 3.633207562240172*^9}, {3.6332076691322856`*^9, 
   3.6332076719994497`*^9}, {3.633207767897935*^9, 3.6332077713341312`*^9}, {
   3.6332078756570983`*^9, 3.633207895897256*^9}, {3.633208042880663*^9, 
   3.633208043052673*^9}, {3.6332081560791373`*^9, 3.63320815664417*^9}, {
   3.633208231711463*^9, 3.6332082368197556`*^9}, {3.633208335054374*^9, 
   3.6332083379865417`*^9}, {3.633208451821613*^9, 3.6332084553326178`*^9}, {
   3.633208523421714*^9, 3.633208526442718*^9}, {3.6332086292178626`*^9, 
   3.6332086294078627`*^9}, {3.6332813582560916`*^9, 3.633281358967132*^9}, {
   3.633281492302758*^9, 3.633281492629777*^9}, {3.633281837836522*^9, 
   3.633281844898926*^9}, {3.6332819730352545`*^9, 3.633281975850416*^9}, {
   3.633282134632498*^9, 3.633282137856682*^9}, {3.6332822534142914`*^9, 
   3.6332822579035482`*^9}, {3.633282376864352*^9, 3.633282397110511*^9}, {
   3.633282547582117*^9, 3.6332825477651277`*^9}, {3.6332825788369045`*^9, 
   3.633282580396994*^9}, {3.633283259896859*^9, 3.6332832604098883`*^9}, {
   3.633283303829372*^9, 3.6332833107437677`*^9}, {3.633283417465872*^9, 
   3.6332834203840384`*^9}, {3.633283517936618*^9, 3.6332835217898383`*^9}, {
   3.6332837297347326`*^9, 3.6332837427474766`*^9}, {3.63328383914799*^9, 
   3.6332838560579576`*^9}, {3.6332839879905033`*^9, 
   3.6332839903866405`*^9}, {3.633284117116889*^9, 3.633284117251897*^9}, {
   3.633284291577868*^9, 3.6332842942310195`*^9}, {3.633284390151506*^9, 
   3.6332843905985317`*^9}, {3.6337004545315323`*^9, 3.6337004758517513`*^9}, 
   3.633700655316016*^9, {3.6337021189137297`*^9, 3.633702119023736*^9}, {
   3.6337028605651493`*^9, 3.6337028607071576`*^9}, {3.633703102210971*^9, 
   3.633703102360979*^9}, {3.6337031941552296`*^9, 3.6337031942242336`*^9}, {
   3.6337033992339597`*^9, 3.6337034280926104`*^9}, {3.633703564718425*^9, 
   3.6337035648694334`*^9}, {3.6337037646838617`*^9, 
   3.6337037648678727`*^9}, {3.6337042800113373`*^9, 3.633704280375358*^9}, {
   3.6337050109821463`*^9, 3.6337050111081533`*^9}, {3.633705327931275*^9, 
   3.633705328130286*^9}, {3.6337055312259026`*^9, 3.6337055542302184`*^9}, {
   3.633705776040905*^9, 3.633705787438557*^9}, {3.633705861149773*^9, 
   3.6337058677501507`*^9}, {3.633705904591258*^9, 3.633705904853273*^9}, {
   3.6337864902340317`*^9, 3.633786501281664*^9}, 3.633786585114459*^9, {
   3.633786702555176*^9, 3.6337867026331806`*^9}, {3.633786814752593*^9, 
   3.633786814882601*^9}, {3.6337869318722925`*^9, 3.6337869320473022`*^9}, {
   3.6337870094557295`*^9, 3.6337870217274313`*^9}, {3.63378713534193*^9, 
   3.6337871379750805`*^9}, {3.633787300973404*^9, 3.6337873125970683`*^9}, {
   3.6337874047673407`*^9, 3.6337874238444314`*^9}, {3.6337875376769423`*^9, 
   3.63378754953062*^9}, {3.6337877090667453`*^9, 3.6337877214504538`*^9}, {
   3.634304079668986*^9, 3.634304098532065*^9}, {3.634304459772726*^9, 
   3.634304459868732*^9}, {3.634304596266534*^9, 3.634304596364539*^9}, {
   3.6343047527764854`*^9, 3.634304752875491*^9}, {3.6343048526301966`*^9, 
   3.6343048850040483`*^9}, {3.6343053830175333`*^9, 
   3.6343053863317223`*^9}, {3.634306189511662*^9, 3.6343061896596704`*^9}, {
   3.6343062919815226`*^9, 3.6343062921495323`*^9}, {3.6343063685319014`*^9, 
   3.6343063950214167`*^9}, {3.634306670259159*^9, 3.6343066774145684`*^9}, {
   3.6343069642289734`*^9, 3.63430696750016*^9}, {3.6343076014914227`*^9, 
   3.634307601592428*^9}, {3.634307662880934*^9, 3.6343076630169415`*^9}, {
   3.6343138931581764`*^9, 3.63431389444625*^9}, {3.634315634309765*^9, 
   3.634315662289365*^9}, {3.6343161003284197`*^9, 3.634316104743672*^9}, {
   3.6343162764774947`*^9, 3.6343162765975018`*^9}, {3.634316341646222*^9, 
   3.634316341773229*^9}, {3.634316456917815*^9, 3.634316457083825*^9}, {
   3.6343165489490795`*^9, 3.6343165490770864`*^9}, {3.634316658459343*^9, 
   3.6343166586503534`*^9}, {3.634316748210476*^9, 3.6343167690256667`*^9}, {
   3.6343169835129347`*^9, 3.634316990583339*^9}, {3.6343171495114293`*^9, 
   3.6343171496384363`*^9}, {3.634317204614581*^9, 3.6343172047905912`*^9}, {
   3.6343172671661587`*^9, 3.6343172937736807`*^9}, {3.6343173752853427`*^9, 
   3.6343173754533525`*^9}, {3.6343174823574667`*^9, 
   3.6343174935091047`*^9}, {3.6343176574844837`*^9, 
   3.6343176629327955`*^9}, {3.6343177398071923`*^9, 
   3.6343177399391994`*^9}, {3.634324640076806*^9, 3.6343246402198143`*^9}, {
   3.634324719956375*^9, 3.634324720149386*^9}, {3.6343248021400757`*^9, 
   3.6343248023700886`*^9}, {3.63432488613888*^9, 3.6343248993146334`*^9}, {
   3.6344940534343405`*^9, 3.634494056714528*^9}, 3.6344941059863462`*^9, {
   3.6344946989322605`*^9, 3.6344947031095*^9}, {3.634494763366946*^9, 
   3.6344947635629573`*^9}, {3.6344948848188925`*^9, 
   3.6344948853859253`*^9}, {3.634494922059023*^9, 3.634494922330038*^9}, {
   3.6344949761541166`*^9, 3.6344949766361446`*^9}, {3.6344951229385123`*^9, 
   3.6344951231465244`*^9}, {3.6344955837858715`*^9, 
   3.6344955843599043`*^9}, {3.6344964732447453`*^9, 3.634496500089281*^9}, {
   3.634500626518299*^9, 3.634500627145335*^9}, {3.6345088651241407`*^9, 
   3.6345088712549515`*^9}, {3.634566571918533*^9, 3.6345665721345453`*^9}, {
   3.634569050278287*^9, 3.634569057132679*^9}, {3.6345698756224937`*^9, 
   3.6345698785346603`*^9}, {3.634577782116534*^9, 3.6345777843076596`*^9}, {
   3.634577890755748*^9, 3.6345778988022084`*^9}, {3.6345784992315507`*^9, 
   3.634578499933591*^9}, {3.634579239977919*^9, 3.6345792400729246`*^9}, {
   3.6345802533608813`*^9, 3.63458025385491*^9}, {3.634581546921869*^9, 
   3.634581546999873*^9}, {3.6345828457671585`*^9, 3.6345828482523007`*^9}, {
   3.6345836739205265`*^9, 3.6345836744485564`*^9}, {3.6345859318026695`*^9, 
   3.634585931944678*^9}, {3.634592425738102*^9, 3.6345924287662754`*^9}, 
   3.634592968768162*^9, {3.634650518566284*^9, 3.6346505238915887`*^9}, {
   3.634651367262827*^9, 3.6346513699339795`*^9}, {3.6346515264629326`*^9, 
   3.634651529092083*^9}, {3.6346516063225*^9, 3.6346516197872705`*^9}, {
   3.634651707937312*^9, 3.6346517093313923`*^9}, {3.634651886316515*^9, 
   3.634651891809829*^9}, {3.6346523169821477`*^9, 3.6346523213183956`*^9}, {
   3.634652501711714*^9, 3.634652504653882*^9}, {3.6346526153192115`*^9, 
   3.634652618124372*^9}, {3.6346528133895407`*^9, 3.63465282649129*^9}, {
   3.6346531017480335`*^9, 3.63465311130558*^9}, {3.6346532321384916`*^9, 
   3.63465323456063*^9}, {3.634653318858452*^9, 3.6346533217916193`*^9}, {
   3.634653383194132*^9, 3.6346533875833826`*^9}, {3.6346545885780754`*^9, 
   3.6346545950784473`*^9}, {3.634654693456074*^9, 3.63465469583121*^9}, {
   3.634654780432049*^9, 3.634654782973194*^9}, {3.6346548665839767`*^9, 
   3.634654870965227*^9}, {3.6346550519025764`*^9, 3.634655060427064*^9}, {
   3.6346551720534487`*^9, 3.6346551746745987`*^9}, {3.6346552900841994`*^9, 
   3.6346552901782045`*^9}, {3.6346553651044903`*^9, 
   3.6346553652574987`*^9}, {3.634655415571377*^9, 3.6346554156573815`*^9}, {
   3.6346554906116686`*^9, 3.6346555096007547`*^9}, {3.634655962904682*^9, 
   3.6346559683809958`*^9}, {3.6346575974701743`*^9, 
   3.6346576063056793`*^9}, {3.6346604547654095`*^9, 
   3.6346604640579405`*^9}, {3.6346605784814854`*^9, 3.6346605786254935`*^9}, 
   3.6346606977443066`*^9, {3.634660866570963*^9, 3.6346608667989764`*^9}, {
   3.63466094553748*^9, 3.6346609456144843`*^9}, {3.6346610779850554`*^9, 
   3.6346610781980677`*^9}, 3.63466117562064*^9, {3.6346612550031805`*^9, 
   3.634661257701335*^9}, {3.6346614699514747`*^9, 3.6346614777629213`*^9}, {
   3.6346615963177023`*^9, 3.6346615980508013`*^9}, {3.635250389660249*^9, 
   3.635250389860261*^9}, {3.6352504849717007`*^9, 3.6352504894039545`*^9}, {
   3.6352505214837894`*^9, 3.6352505216678*^9}, 3.6352518145207467`*^9, {
   3.635251907630072*^9, 3.635251917483636*^9}, {3.635252046462013*^9, 
   3.6352520476830826`*^9}, {3.6352521538601556`*^9, 
   3.6352521540101643`*^9}, {3.6352522537858715`*^9, 3.63525225393788*^9}, {
   3.6352524889303207`*^9, 3.6352524969917817`*^9}, {3.6352526103292646`*^9, 
   3.635252610551277*^9}, {3.635252763624032*^9, 3.635252763708037*^9}, {
   3.635252912667557*^9, 3.635252954308939*^9}, {3.635253226781523*^9, 
   3.635253259034368*^9}, {3.6352533502525854`*^9, 3.635253451193359*^9}, {
   3.6352536488166623`*^9, 3.635253648983672*^9}, {3.635256872932071*^9, 
   3.635256887120883*^9}, {3.6352570336822653`*^9, 3.635257033776271*^9}, {
   3.635257267805657*^9, 3.6352572758141146`*^9}, {3.635257374177741*^9, 
   3.635257381174141*^9}, {3.6352574545113354`*^9, 3.635257454629342*^9}, {
   3.635257622566948*^9, 3.6352576278442497`*^9}, {3.63525773065413*^9, 
   3.6352577307481356`*^9}, {3.6352578037093086`*^9, 
   3.6352578038983192`*^9}, {3.635257875830434*^9, 3.635257875923439*^9}, {
   3.6352579484355865`*^9, 3.6352579485935955`*^9}, {3.6352580623000994`*^9, 
   3.6352580632171516`*^9}, {3.63525816651506*^9, 3.635258166737073*^9}, {
   3.6352582325058346`*^9, 3.6352582326238413`*^9}, {3.635258324808114*^9, 
   3.63525834396721*^9}, {3.635258447233116*^9, 3.635258447430127*^9}, {
   3.635258526224634*^9, 3.635258526382643*^9}, {3.635258637976026*^9, 
   3.635258638101033*^9}, {3.635258694681269*^9, 3.6352586948922815`*^9}, {
   3.6352587575228634`*^9, 3.6352587769959774`*^9}, {3.6352598391687303`*^9, 
   3.6352598476602163`*^9}, {3.6352599797507715`*^9, 
   3.6352599799477825`*^9}, {3.6352601627092357`*^9, 3.635260165857416*^9}, {
   3.635260339484347*^9, 3.6352603404254007`*^9}, {3.6352604374509497`*^9, 
   3.6352604375599566`*^9}, {3.635260758728326*^9, 3.6352607734361672`*^9}, {
   3.6352608875046916`*^9, 3.635260887636699*^9}, {3.6352609689353495`*^9, 
   3.635260969076357*^9}, {3.635261146023478*^9, 3.6352611489076433`*^9}, {
   3.6352612198537006`*^9, 3.6352612200267105`*^9}, {3.635261346684955*^9, 
   3.6352613504261694`*^9}, {3.63526141687597*^9, 3.63526141705698*^9}, {
   3.635262010647932*^9, 3.6352620107969403`*^9}, {3.6352620814159794`*^9, 
   3.6352620815489874`*^9}, {3.635262180419642*^9, 3.635262183307807*^9}, {
   3.6352622303344975`*^9, 3.6352622304995065`*^9}, {3.635262301297556*^9, 
   3.6352623014425645`*^9}, {3.635262398539118*^9, 3.635262398625123*^9}, {
   3.635262466389999*^9, 3.6352624665380073`*^9}, {3.635262554910062*^9, 
   3.635262559264311*^9}, {3.6352626481643953`*^9, 3.635262648296403*^9}, {
   3.635262722914671*^9, 3.635262726613883*^9}, {3.6352628115797424`*^9, 
   3.635262811735751*^9}, {3.6352632055452757`*^9, 3.6352632400442495`*^9}, {
   3.635263325531139*^9, 3.635263325644145*^9}, {3.635263415519286*^9, 
   3.635263415635292*^9}, {3.6352635400384083`*^9, 3.635263540163415*^9}, {
   3.6352636600772734`*^9, 3.635263660235283*^9}, {3.635263756084765*^9, 
   3.6352637562487745`*^9}, {3.6352638966678057`*^9, 
   3.6352638968478165`*^9}, {3.635264002359851*^9, 3.635264002452856*^9}, {
   3.635264131836257*^9, 3.6352641319342623`*^9}, {3.635264236561247*^9, 
   3.635264236725256*^9}, {3.635264382120572*^9, 3.635264388299926*^9}, {
   3.6352648404297857`*^9, 3.635264840537792*^9}, {3.6352648939168453`*^9, 
   3.6352648941028557`*^9}, {3.63526507005192*^9, 3.635265070270932*^9}, {
   3.6352655453461046`*^9, 3.6352655661882973`*^9}, {3.6352660238534737`*^9, 
   3.6352660240484853`*^9}, {3.63526612710838*^9, 3.6352661800234065`*^9}, {
   3.6352663309040365`*^9, 3.635266331095047*^9}, {3.6352665162656384`*^9, 
   3.6352665302114363`*^9}, {3.6615354221253877`*^9, 
   3.6615354243175135`*^9}, {3.6615361587265186`*^9, 3.661536158952532*^9}, {
   3.661536207967335*^9, 3.6615362214501066`*^9}, {3.6615363095171432`*^9, 
   3.6615363097271557`*^9}, {3.661536385560493*^9, 3.6615363858055067`*^9}, {
   3.6615364435578103`*^9, 3.661536443688818*^9}, {3.661536499115988*^9, 
   3.6615364992559958`*^9}, {3.6615365637766867`*^9, 
   3.6615365639326954`*^9}, {3.661536633007646*^9, 3.6615366332996626`*^9}, {
   3.6615367514844227`*^9, 3.661536752693492*^9}, {3.6615370403109426`*^9, 
   3.6615370644773245`*^9}, {3.661537126947898*^9, 3.6615371272709165`*^9}, {
   3.661537173885583*^9, 3.6615371740175905`*^9}, {3.661537209908643*^9, 
   3.6615372100106487`*^9}, {3.6615372779045324`*^9, 
   3.6615372781545467`*^9}, {3.6615373533088455`*^9, 
   3.6615373979453983`*^9}, {3.6615374486752996`*^9, 
   3.6615374489333143`*^9}, {3.6615374947819366`*^9, 
   3.6615374949119444`*^9}, {3.6615375375433826`*^9, 
   3.6615375376653895`*^9}, {3.661537623309288*^9, 3.661537623737313*^9}, {
   3.6615376927742615`*^9, 3.6615377013897543`*^9}, {3.6615377642353487`*^9, 
   3.661537764349355*^9}, {3.6615378124331055`*^9, 3.661537828235009*^9}, {
   3.66153787335459*^9, 3.661537874146635*^9}, {3.6615379283617363`*^9, 
   3.661537955479287*^9}, {3.661538078476322*^9, 3.6615380785953293`*^9}, {
   3.661538136572645*^9, 3.661538136776657*^9}, {3.6615382078237205`*^9, 
   3.6615382112279153`*^9}, {3.6615383955714593`*^9, 
   3.6615384386589236`*^9}, {3.661538492702015*^9, 3.661538493024033*^9}, {
   3.6615385479931774`*^9, 3.6615385481411858`*^9}, {3.661538596455949*^9, 
   3.661538596611958*^9}, {3.661538634673135*^9, 3.6615386349401503`*^9}, {
   3.6616183921568975`*^9, 3.6616183934659724`*^9}, {3.66161876600128*^9, 
   3.661618766115287*^9}, {3.661619512228962*^9, 3.661619515952175*^9}, {
   3.661619565577013*^9, 3.6616195662270503`*^9}, {3.6616196018060856`*^9, 
   3.661619602009097*^9}, {3.661619670986042*^9, 3.6616196711970544`*^9}, {
   3.661621755141249*^9, 3.6616217553122587`*^9}, {3.6616217980337024`*^9, 
   3.661621798413724*^9}, {3.661621861823351*^9, 3.6616219042817793`*^9}, {
   3.661621943311012*^9, 3.661621943841042*^9}, {3.661621982762268*^9, 
   3.661621982934278*^9}, {3.6616220294799404`*^9, 3.661622029611948*^9}, {
   3.66162207510155*^9, 3.661622075663582*^9}, {3.6616221376541276`*^9, 
   3.661622181736649*^9}, {3.661622222409975*^9, 3.6616222227879972`*^9}, {
   3.6616222593580885`*^9, 3.6616222594810953`*^9}, {3.6616223086579084`*^9, 
   3.6616223087819157`*^9}, {3.661622363543048*^9, 3.661622363657054*^9}, {
   3.661622403538335*^9, 3.661622404419386*^9}, {3.661622464741836*^9, 
   3.6616224661049137`*^9}, {3.6616225095183973`*^9, 3.6616225096474047`*^9}, 
   3.661622552997884*^9, {3.6616226186596394`*^9, 3.6616226413729386`*^9}, {
   3.66162267985314*^9, 3.6616227028834567`*^9}, 3.6616227519752645`*^9, {
   3.661622793543642*^9, 3.6616227936656494`*^9}, {3.6616228297417126`*^9, 
   3.661622830407751*^9}, {3.661622864925725*^9, 3.661622866217799*^9}, {
   3.6616233094861526`*^9, 3.6616233112282524`*^9}, {3.661623465879098*^9, 
   3.661623473027507*^9}, {3.661623543306526*^9, 3.661623558022368*^9}, {
   3.661623981491589*^9, 3.6616240054899616`*^9}, {3.6616240962731543`*^9, 
   3.6616240963621593`*^9}, {3.661624160351819*^9, 3.6616241605218287`*^9}, {
   3.661624249036892*^9, 3.6616242492069016`*^9}, {3.661624349236623*^9, 
   3.661624349407633*^9}, {3.6616244332254267`*^9, 3.6616244333604345`*^9}, {
   3.661624516099167*^9, 3.6616245168832116`*^9}, {3.6616245796808033`*^9, 
   3.6616245798008103`*^9}, {3.661624642695408*^9, 3.661624642790413*^9}, {
   3.6616246823926783`*^9, 3.6616246824886837`*^9}, {3.6616247241910686`*^9, 
   3.661624724294075*^9}, {3.6616247749769735`*^9, 3.6616247753069925`*^9}, {
   3.6616248238687706`*^9, 3.661624824287794*^9}, {3.661624965271858*^9, 
   3.6616249653698635`*^9}, {3.6616250622774067`*^9, 3.661625063408471*^9}, {
   3.661626161117256*^9, 3.661626161295267*^9}, {3.661626228190093*^9, 
   3.6616262284401073`*^9}, {3.66162627306666*^9, 3.661626273215668*^9}, {
   3.6616263395214605`*^9, 3.6616263628067923`*^9}, {3.66162644913173*^9, 
   3.661626449245736*^9}, {3.661626536332718*^9, 3.661626536426723*^9}, {
   3.6616265760359883`*^9, 3.6616265762289996`*^9}, {3.661626645016934*^9, 
   3.6616266451149397`*^9}, {3.661626687376357*^9, 3.6616266875143647`*^9}, {
   3.661626726751609*^9, 3.661626752575086*^9}, {3.661626807879249*^9, 
   3.6616268089863124`*^9}, {3.661626960401973*^9, 3.661626960556982*^9}, {
   3.661627397926998*^9, 3.6616273980660057`*^9}, {3.6616274523941135`*^9, 
   3.6616274525121202`*^9}, {3.661627496713648*^9, 3.6616274971226716`*^9}, {
   3.6616275373149705`*^9, 3.6616275374539785`*^9}, {3.6616275879358664`*^9, 
   3.6616276159204664`*^9}, {3.661627666465358*^9, 3.661627666561363*^9}, {
   3.6616277402025747`*^9, 3.6616277417566643`*^9}, 3.6616278006040297`*^9, {
   3.661627869650979*^9, 3.6616278697419844`*^9}, {3.661627916744673*^9, 
   3.6616279170056877`*^9}, {3.661627975596039*^9, 3.6616279759900613`*^9}, {
   3.661628032845313*^9, 3.6616280330103226`*^9}, {3.6616280686603613`*^9, 
   3.661628068968379*^9}, {3.661628484175128*^9, 3.6616284856402116`*^9}, 
   3.6616285332339334`*^9, {3.661628573939262*^9, 3.661628574054269*^9}, {
   3.6617006633404684`*^9, 3.661700663645486*^9}, {3.661700708214035*^9, 
   3.6617007085840564`*^9}, {3.661700766469367*^9, 3.6617007665563717`*^9}, {
   3.6617008288569355`*^9, 3.661700829004944*^9}, {3.6617008842961063`*^9, 
   3.6617008846341257`*^9}, {3.661701355837077*^9, 3.6617013575161734`*^9}, 
   3.6617017296294565`*^9, {3.6617017681206584`*^9, 3.6617017682596664`*^9}, {
   3.66170181815452*^9, 3.661701818294528*^9}, {3.661701874364735*^9, 
   3.6617018746307507`*^9}, {3.661704547087606*^9, 3.661704547212613*^9}, {
   3.661708898552369*^9, 3.661708898742369*^9}, {3.661708961911501*^9, 
   3.6617089620915008`*^9}, {3.6617089922785683`*^9, 
   3.6617090145566206`*^9}, {3.661709083566759*^9, 3.661709100000803*^9}, {
   3.6617091511879177`*^9, 3.661709151327918*^9}, {3.6617091928779984`*^9, 
   3.6617091932779984`*^9}, {3.661709257192109*^9, 3.6617092572821093`*^9}, {
   3.6617093030451956`*^9, 3.6617093031951957`*^9}, 3.661709339582268*^9, {
   3.661709381754349*^9, 3.66170938217435*^9}, {3.6617094184864645`*^9, 
   3.6617094418305187`*^9}, 3.6617095072056313`*^9, {3.661709564751734*^9, 
   3.6617095648917336`*^9}, {3.6617096291838455`*^9, 
   3.6617096295938463`*^9}, {3.661709690143953*^9, 3.6617096902639527`*^9}, {
   3.6617097322380333`*^9, 3.661709732358033*^9}, {3.6617097722971106`*^9, 
   3.6617098025761747`*^9}, {3.66170991228535*^9, 3.6617099138463526`*^9}, 
   3.6617099518684273`*^9, {3.661709994301508*^9, 3.6617099944015083`*^9}, {
   3.661710038851592*^9, 3.6617100390715923`*^9}, {3.66171009361769*^9, 
   3.6617100938876905`*^9}, {3.6617101557827992`*^9, 3.661710155882799*^9}, {
   3.6617101967158775`*^9, 3.6617102115588984`*^9}, {3.6617102951830373`*^9, 
   3.6617102952930374`*^9}, {3.661710340278122*^9, 3.6617103404181223`*^9}, {
   3.661710402805231*^9, 3.661710402975231*^9}, {3.661710463947359*^9, 
   3.661710479292381*^9}, {3.6621426769137135`*^9, 3.6621426812193213`*^9}, {
   3.662143305309677*^9, 3.662143305730878*^9}, {3.662143374532219*^9, 
   3.662143374688219*^9}, {3.66214363195653*^9, 3.662143632346531*^9}, {
   3.6621440380071225`*^9, 3.662144040097526*^9}, {3.6621442226154675`*^9, 
   3.6621442230522685`*^9}, {3.6621443700317664`*^9, 3.662144370187767*^9}, {
   3.662144579560774*^9, 3.662144579685574*^9}, {3.66214478307627*^9, 
   3.6621447832166705`*^9}, {3.6621449674571323`*^9, 3.662144967535133*^9}, {
   3.6621453033302016`*^9, 3.6621453035174017`*^9}, {3.662145545000805*^9, 
   3.662145545188005*^9}, {3.662145845507353*^9, 3.662145845600953*^9}, {
   3.6621460770138583`*^9, 3.6621460783086605`*^9}, {3.6621461634908495`*^9, 
   3.6621461636468496`*^9}, {3.6621462575376544`*^9, 
   3.6621462578028545`*^9}, {3.662146329533001*^9, 3.662146329767001*^9}, {
   3.6621463976619806`*^9, 3.662146397973981*^9}, {3.662146520626056*^9, 
   3.6621465207508564`*^9}, {3.662146889545324*^9, 3.6621468905905256`*^9}, {
   3.662150943577834*^9, 3.662150944030235*^9}, {3.6621513347848597`*^9, 
   3.6621513350188603`*^9}, {3.6621517595272455`*^9, 3.662151759652046*^9}, 
   3.6621520217971263`*^9, {3.662152164328417*^9, 3.6621521663408203`*^9}, 
   3.662152319368309*^9, {3.662152457996372*^9, 3.662152458152373*^9}, {
   3.6621526481171265`*^9, 3.662152648241927*^9}, {3.662152735261319*^9, 
   3.6621527357137203`*^9}, {3.662152964472522*^9, 3.6621529649093227`*^9}, {
   3.6621533642422643`*^9, 3.6621533646634645`*^9}, {3.662153775772685*^9, 
   3.662153776178286*^9}, {3.6621541815146775`*^9, 3.6621541844162827`*^9}, {
   3.662154671029359*^9, 3.6621546714193597`*^9}, {3.662155450188186*^9, 
   3.662155453401792*^9}, {3.662300815495605*^9, 3.6623008176257267`*^9}, {
   3.662300882391431*^9, 3.66230088253644*^9}, {3.662300972816603*^9, 
   3.662300973056617*^9}, {3.6623010535552216`*^9, 3.6623010537672334`*^9}, {
   3.6623011131636305`*^9, 3.6623011133016386`*^9}, {3.6623011808195004`*^9, 
   3.662301180924506*^9}, {3.6623012352556143`*^9, 3.662301236571689*^9}, 
   3.662301363642957*^9, {3.6623014129617777`*^9, 3.662301413076785*^9}, {
   3.6623015034319525`*^9, 3.6623015037749724`*^9}, {3.662301607025878*^9, 
   3.6623016071168833`*^9}, {3.6623016926597757`*^9, 
   3.6623016928087845`*^9}, {3.6623017701592083`*^9, 3.662301770615235*^9}, {
   3.6623018633465385`*^9, 3.662301863477546*^9}, {3.6623019689435787`*^9, 
   3.662301969098587*^9}, {3.662306441722062*^9, 3.662306441842062*^9}, {
   3.6623066854044886`*^9, 3.6623066855744886`*^9}, {3.662306820458784*^9, 
   3.662306820538784*^9}, {3.662306867867873*^9, 3.6623068696948767`*^9}, {
   3.662307301434643*^9, 3.662307301564643*^9}, {3.662307346665758*^9, 
   3.6623073467757587`*^9}, {3.662307458839938*^9, 3.662307459129938*^9}, {
   3.6623075466320834`*^9, 3.6623075469420843`*^9}, {3.662307618384205*^9, 
   3.6623076185442057`*^9}, {3.6623077094953766`*^9, 3.662307710835378*^9}, {
   3.6623078095655594`*^9, 3.6623078096955595`*^9}, {3.6623081020279922`*^9, 
   3.6623081035879946`*^9}, {3.662308276490363*^9, 3.6623082766103635`*^9}, {
   3.662308338591472*^9, 3.6623083387724724`*^9}, {3.662308436040673*^9, 
   3.662308436320673*^9}, {3.6623085142588263`*^9, 3.6623085144288263`*^9}, {
   3.662308582165943*^9, 3.662308582645944*^9}, {3.6623087010941534`*^9, 
   3.662308702544155*^9}, {3.6623089015465617`*^9, 3.662308901686562*^9}, {
   3.6623089509606524`*^9, 3.662308951080652*^9}, {3.6623090217817736`*^9, 
   3.662309021961774*^9}, {3.662309084523884*^9, 3.662309084743884*^9}, {
   3.6623091795510397`*^9, 3.66230917988104*^9}, {3.662309220582118*^9, 
   3.6623092207321186`*^9}, {3.6623093234073267`*^9, 
   3.6623093255983295`*^9}, {3.6623093833814325`*^9, 3.662309383491433*^9}, {
   3.6623094269125147`*^9, 3.6623094403275547`*^9}, {3.662309485184639*^9, 
   3.662309485344639*^9}, {3.662309550916752*^9, 3.662309551056752*^9}, {
   3.6623096023648453`*^9, 3.6623096028848457`*^9}, {3.66230970427101*^9, 
   3.662309705851012*^9}, {3.662312149625496*^9, 3.6623121497654953`*^9}, 
   3.662312201217611*^9, {3.6623122813097453`*^9, 3.662312281439746*^9}, {
   3.66231239710793*^9, 3.6623123971979303`*^9}, {3.6623124370820074`*^9, 
   3.662312437992008*^9}, {3.6623124766380844`*^9, 3.662312477168085*^9}, {
   3.662312649508371*^9, 3.662312651208373*^9}, {3.6623127276725235`*^9, 
   3.662312727882524*^9}, {3.6623128311497335`*^9, 3.662312831719734*^9}, {
   3.662312886506833*^9, 3.6623128866468334`*^9}, {3.662312936316924*^9, 
   3.662312936436924*^9}, {3.6623130066200867`*^9, 3.662313007010087*^9}, {
   3.6623131339233084`*^9, 3.6623131340433087`*^9}, {3.662313233344491*^9, 
   3.6623132341144915`*^9}, {3.662313392609779*^9, 3.662313392999779*^9}, {
   3.6623134797689223`*^9, 3.662313479988923*^9}, {3.6623135571180944`*^9, 
   3.6623135581280956`*^9}, 3.662313709964374*^9, {3.662313835347615*^9, 
   3.662313835677615*^9}, {3.6623140106529055`*^9, 3.662314010712906*^9}, {
   3.66231430250438*^9, 3.6623143026843805`*^9}, {3.6623150950070443`*^9, 
   3.662315095788046*^9}, {3.662320993890197*^9, 3.6623209958103065`*^9}, {
   3.6623213421021137`*^9, 3.6623213422011194`*^9}, {3.6623213872636967`*^9, 
   3.662321387425706*^9}, {3.662321589269251*^9, 3.6623215894242597`*^9}, {
   3.6623216668046856`*^9, 3.662321667268712*^9}, {3.662322121893715*^9, 
   3.662322123183789*^9}, {3.662322567182184*^9, 3.6623225673281927`*^9}, {
   3.6623229128359547`*^9, 3.6623229131969748`*^9}, {3.6623236609317427`*^9, 
   3.6623236610567503`*^9}, {3.662324000098142*^9, 3.6623240028673005`*^9}, {
   3.662325114304871*^9, 3.662325117203037*^9}, 3.662325297726362*^9, 
   3.662325506862324*^9, {3.6623258384832916`*^9, 3.6623258401943893`*^9}, {
   3.6623260009215827`*^9, 3.662326001379609*^9}, {3.662395318760322*^9, 
   3.662395328549882*^9}, {3.6623957730383053`*^9, 3.662395773175313*^9}, {
   3.6623961194131165`*^9, 3.662396119424117*^9}, {3.662396250165595*^9, 
   3.6623962502716017`*^9}, {3.662396323924814*^9, 3.6623963240818233`*^9}, {
   3.662396379715005*^9, 3.6623963799390182`*^9}, {3.6623965450734634`*^9, 
   3.6623965452184715`*^9}, {3.662396797226886*^9, 3.6623967973418922`*^9}, {
   3.6623972273754883`*^9, 3.662397227729509*^9}, {3.6623979684108734`*^9, 
   3.6623979686748886`*^9}, {3.6623990470595684`*^9, 
   3.6623990471885757`*^9}, {3.6623995606219425`*^9, 
   3.6623995608979588`*^9}, {3.6624000109066973`*^9, 
   3.6624000110357046`*^9}, {3.6624079602383733`*^9, 
   3.6624079648416367`*^9}, {3.662408208010545*^9, 3.662408208148553*^9}, {
   3.662408464565219*^9, 3.6624084647132273`*^9}, {3.662408714270501*^9, 
   3.6624087143935084`*^9}, {3.6624088963259144`*^9, 
   3.6624088964329205`*^9}, {3.6624089698501196`*^9, 
   3.6624089699491253`*^9}, {3.6624657698538017`*^9, 3.662465773181992*^9}, {
   3.662465897703114*^9, 3.662465897874124*^9}, 3.662465963105855*^9, {
   3.662466023326299*^9, 3.662466024139346*^9}, 3.6624661059710264`*^9, {
   3.6624661702767043`*^9, 3.6624661707657323`*^9}, {3.662466238772622*^9, 
   3.6624662389516325`*^9}, {3.662466298846058*^9, 3.662466298984066*^9}, {
   3.662466351202053*^9, 3.662466351373062*^9}, {3.6624664005028725`*^9, 
   3.662466400610879*^9}, {3.6624664398381224`*^9, 3.6624664399621296`*^9}, {
   3.662466676979686*^9, 3.662466677134695*^9}, {3.66246675956641*^9, 
   3.662466759722419*^9}, {3.662466811937405*^9, 3.662466812092414*^9}, {
   3.662466873351918*^9, 3.6624668737489405`*^9}, {3.662466933635366*^9, 
   3.6624669337823744`*^9}, 3.662467052125143*^9, {3.662467141080231*^9, 
   3.6624671415932603`*^9}, {3.662467185853792*^9, 3.662467228249217*^9}, {
   3.662467305293624*^9, 3.662467305440632*^9}, {3.6624674394052944`*^9, 
   3.6624674395303016`*^9}, {3.6624675230350776`*^9, 3.662467523175086*^9}, {
   3.66246767116255*^9, 3.66246767797894*^9}, 3.6624679455572443`*^9, {
   3.6624682409091377`*^9, 3.6624682410391455`*^9}, 3.6624684073626585`*^9, {
   3.6624688203942823`*^9, 3.662468820502289*^9}, {3.6624691761026278`*^9, 
   3.6624691762256346`*^9}, {3.6624695261986523`*^9, 3.662469526300658*^9}, {
   3.66247019245776*^9, 3.6624701925807667`*^9}, {3.6624706012661424`*^9, 
   3.662470604070303*^9}, {3.66247080595185*^9, 3.6624708060648565`*^9}, {
   3.6624710753942614`*^9, 3.6624710755152683`*^9}, {3.66247121857345*^9, 
   3.6624712189734735`*^9}, {3.662471370903163*^9, 3.6624713855079985`*^9}, {
   3.6624715790540686`*^9, 3.6624715990772142`*^9}, {3.6624721135536404`*^9, 
   3.662472115611758*^9}, {3.6624723599147315`*^9, 3.6624723600217376`*^9}, {
   3.6624725625193195`*^9, 3.662472562684329*^9}, {3.6624727655509324`*^9, 
   3.66247276568194*^9}, {3.6624729597790413`*^9, 3.662472959892048*^9}, {
   3.6624733581878295`*^9, 3.6624733617460327`*^9}, 3.662473635152671*^9, {
   3.662473826984643*^9, 3.6624738271476526`*^9}, {3.6624740492933583`*^9, 
   3.662474049391364*^9}, 3.662474327765286*^9, {3.6624746300645766`*^9, 
   3.6624746302845893`*^9}, {3.6624748323101444`*^9, 3.662474832396149*^9}, {
   3.6624751535735197`*^9, 3.662475154002544*^9}, {3.6624755071987457`*^9, 
   3.66247550743876*^9}, {3.6624757125184894`*^9, 3.6624757126484966`*^9}, {
   3.662476230131095*^9, 3.6624762302601023`*^9}, {3.662478267814644*^9, 
   3.6624782704657955`*^9}, {3.662481631326026*^9, 3.6624816314230313`*^9}, {
   3.662484953736057*^9, 3.6624849538580637`*^9}, {3.6624852253175907`*^9, 
   3.662485225416596*^9}, {3.6624854791511087`*^9, 3.6624854793371196`*^9}, {
   3.66248562988673*^9, 3.6624856300257387`*^9}, {3.662485916355116*^9, 
   3.662485916414119*^9}, {3.662486288411396*^9, 3.662486291554576*^9}, {
   3.6624863862289906`*^9, 3.662486386305995*^9}, {3.6624864712008505`*^9, 
   3.662486480700394*^9}, {3.662486558694855*^9, 3.6624865588178625`*^9}, {
   3.662486647738948*^9, 3.662486660296666*^9}, {3.6624869999330926`*^9, 
   3.6624870003711176`*^9}, 3.6624875908948936`*^9, {3.6624883948338766`*^9, 
   3.662488395235899*^9}, {3.662489011309137*^9, 3.662489011752162*^9}, {
   3.662491202501466*^9, 3.6624912069917226`*^9}, {3.6624916551063533`*^9, 
   3.6624916553743687`*^9}, {3.662492339759513*^9, 3.662492339866519*^9}, {
   3.6624931909711995`*^9, 3.6624931910952067`*^9}, {3.662494191411422*^9, 
   3.662494191817445*^9}, {3.662495317040804*^9, 3.662495317344821*^9}, {
   3.662732626994038*^9, 3.662732627275054*^9}, {3.6627328355139647`*^9, 
   3.662732835758979*^9}, {3.662733939738123*^9, 3.662733941882245*^9}, {
   3.66273533732506*^9, 3.6627353374040647`*^9}, {3.6627368333396273`*^9, 
   3.6627368336376443`*^9}, {3.662739331205497*^9, 3.6627393312975025`*^9}, {
   3.662740095902235*^9, 3.662740109113991*^9}, {3.6627405950997877`*^9, 
   3.662740595214794*^9}, {3.662740800468534*^9, 3.662740801044567*^9}, 
   3.662740939302475*^9, {3.6627423441828294`*^9, 3.662742361887842*^9}, {
   3.662743068067233*^9, 3.6627430712524157`*^9}, {3.6627434492470355`*^9, 
   3.6627434494020443`*^9}, {3.6627437889934683`*^9, 3.662743789392491*^9}, {
   3.662744401263488*^9, 3.6627444013674936`*^9}, {3.6627465756308546`*^9, 
   3.6627465793960695`*^9}, 3.66274790360281*^9, {3.662750043564209*^9, 
   3.66275004813247*^9}, {3.6627501419748373`*^9, 3.6627501420958443`*^9}, {
   3.662750240374466*^9, 3.6627502405684767`*^9}, {3.662750329579568*^9, 
   3.662750329671573*^9}, {3.6627503973544445`*^9, 3.662750397422448*^9}, {
   3.662750503002487*^9, 3.6627505032675023`*^9}, {3.662750761598278*^9, 
   3.6627507618162904`*^9}, {3.6627509697451835`*^9, 
   3.6627509698671904`*^9}, {3.6627510728860826`*^9, 3.662751072992089*^9}, {
   3.6627513466397405`*^9, 3.6627513475787945`*^9}, {3.6627515826632404`*^9, 
   3.6627515833992825`*^9}, {3.6627517136617327`*^9, 3.66275171553284*^9}, {
   3.662752013399877*^9, 3.662752013787899*^9}, {3.662752472483135*^9, 
   3.6627524758263264`*^9}, {3.6627528243522606`*^9, 
   3.6627528247822857`*^9}, {3.662753111537687*^9, 3.6627531123687344`*^9}, {
   3.6627532619872923`*^9, 3.662753287805769*^9}, {3.6627533295151544`*^9, 
   3.66275332978217*^9}, {3.6627535290145655`*^9, 3.6627535323457556`*^9}, {
   3.662753724025719*^9, 3.66275372421273*^9}, {3.662753805917403*^9, 
   3.662753806090413*^9}, {3.6628149178507357`*^9, 3.6628149180257454`*^9}, {
   3.6628151669449825`*^9, 3.6628151695831337`*^9}, {3.6628155999797506`*^9, 
   3.6628156001887627`*^9}, {3.662815963138522*^9, 3.6628159632975316`*^9}, 
   3.662816333759721*^9, 3.662817076326193*^9, {3.6628171706525884`*^9, 
   3.6628171708556004`*^9}, 3.6628179212185183`*^9, {3.6628185276352034`*^9, 
   3.662818530148347*^9}, {3.6628189028146625`*^9, 3.6628189029436693`*^9}, {
   3.6628190217794666`*^9, 3.662819022099485*^9}, {3.6628190958867054`*^9, 
   3.6628190959847107`*^9}, 3.662819198141554*^9, {3.6628196922398148`*^9, 
   3.662819692377823*^9}, 3.6628200725695686`*^9, {3.662820441654679*^9, 
   3.662820441767685*^9}, {3.662820786643411*^9, 3.6628207905456343`*^9}, {
   3.6628218831171255`*^9, 3.662821883242133*^9}, {3.6628232341844025`*^9, 
   3.662823250439332*^9}, {3.662823463861539*^9, 3.662823466226674*^9}, {
   3.6628277941792192`*^9, 3.6628277943412285`*^9}, {3.6628279163372064`*^9, 
   3.66282791639921*^9}, {3.662828325113587*^9, 3.6628283252185926`*^9}, {
   3.662829018749261*^9, 3.6628290214114127`*^9}, {3.66282939672388*^9, 
   3.6628293971119013`*^9}, 3.6628297322120686`*^9, 3.662830512856719*^9, {
   3.662830962854457*^9, 3.6628309673407135`*^9}, {3.662831090794775*^9, 
   3.662831091186797*^9}, {3.6628311650540223`*^9, 3.6628311664191003`*^9}, {
   3.6628314893445706`*^9, 3.662831492343742*^9}, {3.662831892186612*^9, 
   3.662831892575634*^9}, {3.6628323128666735`*^9, 3.66283231419975*^9}, {
   3.6628327395460777`*^9, 3.6628327396760855`*^9}, {3.66283308767699*^9, 
   3.662833090458149*^9}, {3.6628340574214563`*^9, 3.662834071229246*^9}, 
   3.662836765114232*^9, {3.662837187030364*^9, 3.6628371873503823`*^9}, 
   3.662838250920215*^9, {3.6628388501004868`*^9, 3.662838850214493*^9}, {
   3.6628391774332085`*^9, 3.6628391794243226`*^9}, {3.662839602145501*^9, 
   3.662839603027551*^9}, {3.6628404308879023`*^9, 3.6628404329310193`*^9}, {
   3.662840917871756*^9, 3.6628409199578753`*^9}, {3.6628414799029026`*^9, 
   3.6628414832940965`*^9}, 3.6628419499557877`*^9, {3.662901884238595*^9, 
   3.6629018984584084`*^9}, {3.6629022593040476`*^9, 3.662902261033147*^9}, 
   3.662902721929508*^9, {3.6629028910961843`*^9, 3.662902891229192*^9}, {
   3.662903369513548*^9, 3.6629033696445556`*^9}, {3.662903723917819*^9, 
   3.66290373267632*^9}, {3.662903937082011*^9, 3.662903937210018*^9}, {
   3.6629041139451275`*^9, 3.662904114077135*^9}, {3.6629058575268545`*^9, 
   3.6629058591199455`*^9}, {3.662906498524517*^9, 3.6629064986115227`*^9}, {
   3.662906610174903*^9, 3.662906610376915*^9}, {3.662908985882786*^9, 
   3.662908985996793*^9}, 3.662909443112938*^9, {3.6629099784195557`*^9, 
   3.662909981452729*^9}, {3.6629105193354945`*^9, 3.6629105196655135`*^9}, {
   3.662911475148164*^9, 3.662911499253543*^9}, {3.6629116434437895`*^9, 
   3.6629116483110685`*^9}, 3.662911849683586*^9, {3.662912014564017*^9, 
   3.6629120146860237`*^9}, {3.6629120839829874`*^9, 
   3.6629120842330017`*^9}, {3.6629122719167366`*^9, 3.662912272047744*^9}, {
   3.6629124307228193`*^9, 3.662912433440975*^9}, {3.66291254069411*^9, 
   3.662912555526958*^9}, {3.662912667155343*^9, 3.662912668783436*^9}, {
   3.6629147180566473`*^9, 3.6629147207218*^9}, {3.6629148967518682`*^9, 
   3.662914900887105*^9}, {3.6629150479485164`*^9, 3.6629150499366302`*^9}, {
   3.662915470670695*^9, 3.662915473836876*^9}, {3.66291907026758*^9, 
   3.662919073398759*^9}, 3.6629192661027813`*^9, {3.6629193410680685`*^9, 
   3.6629193411980762`*^9}, {3.662919555731347*^9, 3.662919556085367*^9}, {
   3.662919712402308*^9, 3.662919712531315*^9}, {3.662919816250248*^9, 
   3.662919816373255*^9}, 3.66291991892912*^9, {3.662920012592478*^9, 
   3.662920013350521*^9}, {3.6629210851178226`*^9, 3.662921085293833*^9}, {
   3.662921875359022*^9, 3.6629218755220313`*^9}, {3.662922529429433*^9, 
   3.6629225295674405`*^9}, {3.6629233531805487`*^9, 
   3.6629233533035555`*^9}, {3.6629240928968577`*^9, 3.662924093320882*^9}, {
   3.6629249970125704`*^9, 3.662925001535829*^9}, 3.662925432228463*^9, {
   3.6629258039137225`*^9, 3.662925804168737*^9}, {3.662926001992052*^9, 
   3.6629260021600614`*^9}, 3.6629261376738124`*^9, {3.6629262363684573`*^9, 
   3.662926236506465*^9}, {3.6629263050973883`*^9, 3.6629263079665527`*^9}, {
   3.6629263853959813`*^9, 3.662926385455985*^9}, {3.66292647891033*^9, 
   3.6629264790733395`*^9}, {3.6629265704125633`*^9, 3.662926570942594*^9}, {
   3.662926659251645*^9, 3.66292666073773*^9}, {3.662926897066247*^9, 
   3.6629268973092613`*^9}, {3.6629270650768566`*^9, 3.662927065191863*^9}, {
   3.6629273205394683`*^9, 3.662927320672476*^9}, {3.662927612440164*^9, 
   3.6629276125781717`*^9}, {3.6629277838849707`*^9, 
   3.6629277845610085`*^9}, {3.6629279882526593`*^9, 3.6629279910338182`*^9}, 
   3.6629280824030447`*^9, {3.6629282337186995`*^9, 3.6629282340877204`*^9}, {
   3.662928340391801*^9, 3.6629283405388093`*^9}, {3.662928436055272*^9, 
   3.66292843618628*^9}, {3.662928526428441*^9, 3.6629285265364475`*^9}, {
   3.6629285966194563`*^9, 3.6629285969564753`*^9}, {3.662928680648262*^9, 
   3.6629286816133175`*^9}, {3.6629288515230355`*^9, 3.662928851810052*^9}, {
   3.6629290231818542`*^9, 3.6629290234648705`*^9}, {3.6629291709263043`*^9, 
   3.662929172510395*^9}, {3.6629293127304153`*^9, 3.662929313759474*^9}, {
   3.663011672881524*^9, 3.663011675985702*^9}, 3.663011767370929*^9, {
   3.663011876895193*^9, 3.6630118783342752`*^9}, {3.6630119604579725`*^9, 
   3.663011960748989*^9}, {3.663012056611472*^9, 3.663012057475522*^9}, {
   3.6630121948793807`*^9, 3.663012195066392*^9}, 3.6630123353864174`*^9, {
   3.6630125074082565`*^9, 3.663012508294307*^9}, {3.663012742950729*^9, 
   3.663012744955844*^9}, 3.6630128481577463`*^9, {3.663013294613282*^9, 
   3.663013294973303*^9}, {3.6630133679664774`*^9, 3.663013368343499*^9}, {
   3.6630134394735675`*^9, 3.663013440591632*^9}, {3.6630136115724115`*^9, 
   3.66301361172742*^9}, {3.6630137318202887`*^9, 3.663013741944868*^9}, 
   3.6630138279197855`*^9, {3.66301400773107*^9, 3.663014008992142*^9}, {
   3.6630143799323587`*^9, 3.663014383389557*^9}, {3.6630144557166934`*^9, 
   3.663014455802698*^9}, {3.6630145311590085`*^9, 3.6630145315920334`*^9}, {
   3.6630146384161434`*^9, 3.6630146391431847`*^9}, {3.663014728856316*^9, 
   3.6630147290013247`*^9}, 3.663014800674424*^9, {3.6630148786978865`*^9, 
   3.6630148795829372`*^9}, {3.6630150392740707`*^9, 
   3.6630150393810773`*^9}, {3.663015158025863*^9, 3.663015158415886*^9}, {
   3.6630152504631505`*^9, 3.663015252305256*^9}, {3.6630153165569305`*^9, 
   3.663015317094961*^9}, {3.663015393016304*^9, 3.6630153943413796`*^9}, {
   3.663015471325783*^9, 3.663015471495793*^9}, {3.663015551982396*^9, 
   3.6630155521434054`*^9}, 3.6630156238065042`*^9, {3.663015708322338*^9, 
   3.663015711021493*^9}, {3.663015765651617*^9, 3.663015765815627*^9}, {
   3.663015824544986*^9, 3.663015824873005*^9}, {3.663015884073391*^9, 
   3.6630158846944265`*^9}, {3.663015947456016*^9, 3.663015947602024*^9}, 
   3.663016019770152*^9, {3.6630160831927795`*^9, 3.663016084301843*^9}, {
   3.663074467350914*^9, 3.6630744696360445`*^9}, {3.6630775163853083`*^9, 
   3.663077516550318*^9}, 3.6630777037730265`*^9, {3.663077855016677*^9, 
   3.6630778554096994`*^9}, {3.663077947635975*^9, 3.6630779477379804`*^9}, {
   3.6630780142997875`*^9, 3.663078014917823*^9}, {3.663078273478612*^9, 
   3.6630782758517475`*^9}, 3.663078310062704*^9, 3.66307846454354*^9, {
   3.6630787261205015`*^9, 3.663078726360515*^9}, {3.66308009086456*^9, 
   3.663080091320586*^9}, {3.663080222769105*^9, 3.663080226509319*^9}, 
   3.6630805973405294`*^9, {3.6630807334853163`*^9, 3.663080733601323*^9}, {
   3.663080831533924*^9, 3.6630808316399307`*^9}, 3.6630809264403524`*^9, {
   3.663085361338014*^9, 3.663085368046398*^9}, 3.6630854771736393`*^9, {
   3.663085563780593*^9, 3.663085563917601*^9}, {3.663085644940235*^9, 
   3.663085645093244*^9}, 3.6630857889724736`*^9, {3.6630860926818447`*^9, 
   3.663086098872199*^9}, 3.663086193968638*^9, {3.6630863263892117`*^9, 
   3.6630863269972467`*^9}, 3.663086430951193*^9, {3.6630867303443165`*^9, 
   3.663086731725396*^9}, 3.6630868271598544`*^9, {3.663092542663762*^9, 
   3.6630925453189144`*^9}, 3.6630926951804857`*^9, {3.663092774382016*^9, 
   3.6630927745280247`*^9}, {3.6630928611229773`*^9, 
   3.6630928612779865`*^9}, {3.663093442237215*^9, 3.6630934424022245`*^9}, {
   3.663093524282908*^9, 3.6630935244039145`*^9}, {3.6630935766309023`*^9, 
   3.66309357677791*^9}, {3.6630936292959146`*^9, 3.663093629410921*^9}, {
   3.6630950817689915`*^9, 3.663095082326023*^9}, 3.6630951614515486`*^9, 
   3.663095226106247*^9, {3.66309530677186*^9, 3.6630953072288866`*^9}, {
   3.66309541744219*^9, 3.6630954175711975`*^9}, {3.6630960579318247`*^9, 
   3.663096058181839*^9}, {3.6630976629556265`*^9, 3.6630976631966405`*^9}, {
   3.6631586188040257`*^9, 3.663158619092042*^9}, {3.6631617639939203`*^9, 
   3.663161767060096*^9}, {3.663163444563043*^9, 3.663163444718052*^9}, {
   3.6631651258552074`*^9, 3.6631651259932156`*^9}, {3.663166817891987*^9, 
   3.663166819447076*^9}, {3.6631880657845035`*^9, 3.6631880762431016`*^9}, {
   3.663193120524942*^9, 3.66319312101597*^9}, {3.6632002876098757`*^9, 
   3.663200288473925*^9}, {3.663208122933031*^9, 3.663208142396144*^9}, 
   3.663239373164016*^9, {3.66323999448514*^9, 3.6632399983293595`*^9}, {
   3.663241860048844*^9, 3.663241870731455*^9}, {3.6633306310992236`*^9, 
   3.6633306342104015`*^9}, {3.663330879688442*^9, 3.663330880071464*^9}, {
   3.663330978016066*^9, 3.6633309781660748`*^9}, {3.6633310999590406`*^9, 
   3.6633311004300675`*^9}, {3.6633312405580826`*^9, 
   3.6633312414851356`*^9}, {3.6633321340481873`*^9, 3.663332134190195*^9}, {
   3.6633321758465776`*^9, 3.663332178781746*^9}, {3.663333347009565*^9, 
   3.663333347244578*^9}, 3.6633383157047577`*^9, {3.6633438867054005`*^9, 
   3.6633438878264647`*^9}, {3.664174851814108*^9, 3.66417486426282*^9}, 
   3.6641750257570567`*^9, {3.6641751438138094`*^9, 3.664175143990819*^9}, {
   3.6641752063953886`*^9, 3.6641752065403967`*^9}, {3.664175495372917*^9, 
   3.6641755006422186`*^9}, {3.664176002183905*^9, 3.6641760064031467`*^9}, {
   3.664176569597359*^9, 3.664176569873375*^9}, {3.6641768129212766`*^9, 
   3.6641768134183054`*^9}, {3.664177540571896*^9, 3.66417756791146*^9}, {
   3.6641780055354905`*^9, 3.6641780120068607`*^9}, {3.664183137571026*^9, 
   3.664183140196176*^9}, {3.6641836045127335`*^9, 3.6641836062788343`*^9}, 
   3.6641841756614013`*^9, {3.664184804297357*^9, 3.664184806254469*^9}, {
   3.6641851503531504`*^9, 3.664185152146253*^9}, {3.66418572520403*^9, 
   3.664185734940587*^9}, {3.6641862541572847`*^9, 3.664186254372297*^9}, {
   3.6641868204566746`*^9, 3.6641868205866823`*^9}, {3.6641873789876213`*^9, 
   3.664187379511651*^9}, {3.664187832583565*^9, 3.6641878331125956`*^9}, {
   3.6641884557512083`*^9, 3.6641884559392195`*^9}, {3.664188981368272*^9, 
   3.6641889824713354`*^9}, {3.66418951563383*^9, 3.664189516447877*^9}, {
   3.664190159650666*^9, 3.664190160039688*^9}, {3.664191499033274*^9, 
   3.6641914999443264`*^9}, 3.6641927206951494`*^9, {3.6641934498718557`*^9, 
   3.664193450153872*^9}, {3.664194348000226*^9, 3.664194348164235*^9}, 
   3.664195393790042*^9, {3.6641966111856728`*^9, 3.664196611593696*^9}, {
   3.6642578151385584`*^9, 3.6642578152765665`*^9}, {3.6642587019112787`*^9, 
   3.664258702385306*^9}, {3.664259934190761*^9, 3.664259934331769*^9}, 
   3.664261628517671*^9, {3.664262868882616*^9, 3.664262869228636*^9}, {
   3.6642642144215765`*^9, 3.6642642181837916`*^9}, {3.664270588636161*^9, 
   3.6642705890221825`*^9}, {3.664274597842474*^9, 3.664274598260498*^9}, {
   3.664275581460734*^9, 3.6642755818357553`*^9}, {3.664276581783949*^9, 
   3.6642765818829546`*^9}, {3.6642778173816214`*^9, 
   3.6642778189367104`*^9}, {3.6642792059230413`*^9, 3.664279223328037*^9}, {
   3.6642803076710577`*^9, 3.664280307817066*^9}, {3.6642811317671933`*^9, 
   3.6642811320182076`*^9}, 3.6642819743593864`*^9, {3.6763141973124237`*^9, 
   3.6763142172689676`*^9}, {3.676314318943245*^9, 3.676314320547025*^9}, {
   3.6763143705708694`*^9, 3.6763143730901194`*^9}, {3.676314424389085*^9, 
   3.6763144249266863`*^9}, {3.6763144683095493`*^9, 
   3.6763144793081403`*^9}, {3.6763145450283213`*^9, 3.676314546180204*^9}, {
   3.676314602092806*^9, 3.676314607097398*^9}, {3.676314662380821*^9, 
   3.676314664910489*^9}, {3.676739747341304*^9, 3.6767398101560287`*^9}, {
   3.6767399063017187`*^9, 3.6767399064602222`*^9}, {3.6767399882045107`*^9, 
   3.6767399884825745`*^9}, {3.6767400466839914`*^9, 3.676740046811124*^9}, {
   3.6767400830916452`*^9, 3.6767401002969913`*^9}, {3.6767401623866777`*^9, 
   3.676740162505599*^9}, {3.676740552027836*^9, 3.6767405746683464`*^9}, {
   3.676740699370347*^9, 3.6767406995571737`*^9}, {3.6767407437092075`*^9, 
   3.6767407441302924`*^9}, {3.676740774555852*^9, 3.6767407747052717`*^9}, {
   3.6767408074709597`*^9, 3.676740807577284*^9}, {3.6767408423756294`*^9, 
   3.676740867026354*^9}, {3.6767408998717833`*^9, 3.6767409007051935`*^9}, {
   3.6767409718156586`*^9, 3.6767409719907885`*^9}, {3.67674101384168*^9, 
   3.6767410139507475`*^9}, {3.676741059416825*^9, 3.6767410595360527`*^9}, {
   3.6767411151934276`*^9, 3.6767411153030405`*^9}, {3.6767411729341006`*^9, 
   3.676741177590329*^9}, {3.6767412289111795`*^9, 3.6767412290518165`*^9}, {
   3.6767412670877895`*^9, 3.6767412675891967`*^9}, {3.676741309022621*^9, 
   3.6767413091477184`*^9}, {3.676741360762662*^9, 3.676741363246025*^9}, {
   3.676741403861444*^9, 3.6767414248041773`*^9}, {3.676741487571431*^9, 
   3.676741487738818*^9}, {3.676741538201275*^9, 3.6767415382808247`*^9}, {
   3.676742036500125*^9, 3.6767420369806333`*^9}, {3.676742072133364*^9, 
   3.6767420722289305`*^9}, {3.676742122844887*^9, 3.6767421270761695`*^9}, {
   3.676742192451357*^9, 3.676742192555575*^9}, {3.676742234948224*^9, 
   3.6767422350888243`*^9}, {3.6767422679230776`*^9, 
   3.6767422680266504`*^9}, {3.6767422988087378`*^9, 3.676742298952836*^9}, {
   3.676742358186458*^9, 3.6767423715296135`*^9}, 3.676742454999421*^9, {
   3.67674250365656*^9, 3.676742532279913*^9}, {3.6767425833923917`*^9, 
   3.6767425835417995`*^9}, {3.6767426418230286`*^9, 
   3.6767426450967426`*^9}, {3.676742696122473*^9, 3.6767426962360535`*^9}, {
   3.6767427377666707`*^9, 3.676742765532797*^9}, {3.6767428003070574`*^9, 
   3.6767428004998856`*^9}, {3.6769817763610797`*^9, 3.676981812072748*^9}, {
   3.676982012259138*^9, 3.67698201241403*^9}, {3.6769820832518945`*^9, 
   3.6769821575696807`*^9}, {3.676982360014845*^9, 3.6769823601779685`*^9}, {
   3.676982390857074*^9, 3.6769823910129967`*^9}, {3.6769825785615826`*^9, 
   3.676982578952014*^9}, {3.6769835852985897`*^9, 3.676983585437479*^9}, {
   3.6769840087835855`*^9, 3.6769840089537897`*^9}, {3.676984980970273*^9, 
   3.6769849812031145`*^9}, {3.676985095896739*^9, 3.6769850962818685`*^9}, {
   3.6769851539272976`*^9, 3.6769851540802026`*^9}, {3.676985224704281*^9, 
   3.676985225065379*^9}, {3.676985403567568*^9, 3.6769854076152353`*^9}, {
   3.67698545035118*^9, 3.6769854536107135`*^9}, {3.676985505161332*^9, 
   3.6769855052845974`*^9}, {3.676985602344822*^9, 3.6769856024608297`*^9}, {
   3.676985803139241*^9, 3.6769858033168077`*^9}, {3.676986282094082*^9, 
   3.6769862850953894`*^9}, {3.676986559029568*^9, 3.676986559147808*^9}, {
   3.6769874461398697`*^9, 3.6769874838496323`*^9}, {3.676987555729928*^9, 
   3.6769875674556227`*^9}, {3.6769876733691273`*^9, 3.676987679327436*^9}, {
   3.676987813762579*^9, 3.6769878140749207`*^9}, {3.6769879764643936`*^9, 
   3.6769879765610285`*^9}, {3.6769880646785545`*^9, 3.676988102262002*^9}, {
   3.6769882360274024`*^9, 3.6769882516938825`*^9}, {3.67698831592087*^9, 
   3.6769883311191235`*^9}, {3.6769884116544805`*^9, 
   3.6769884117651668`*^9}, {3.6769884811573424`*^9, 3.676988481519062*^9}, {
   3.6769893465346327`*^9, 3.676989347753313*^9}, {3.6769894146481237`*^9, 
   3.6769894149994802`*^9}, {3.6769894743113966`*^9, 3.676989474429147*^9}, {
   3.6769895202851295`*^9, 3.6769895204707193`*^9}, {3.6769895951011715`*^9, 
   3.6769895964639797`*^9}, {3.6769896959605675`*^9, 
   3.6769896968653727`*^9}, {3.6769897506436777`*^9, 3.676989750741187*^9}, {
   3.67698979749748*^9, 3.676989797961163*^9}, {3.6769898691838055`*^9, 
   3.676989870294141*^9}, {3.6769899384549975`*^9, 3.6769899387673273`*^9}, {
   3.6769900130368967`*^9, 3.6769900131704936`*^9}, {3.676990056738906*^9, 
   3.6769900569585037`*^9}, {3.676990120164319*^9, 3.6769901216260104`*^9}, {
   3.6769931014855804`*^9, 3.6769931018836527`*^9}, {3.676993138901904*^9, 
   3.6769931390522537`*^9}, {3.6769931692427187`*^9, 
   3.6769931697240534`*^9}, {3.676993225467173*^9, 3.6769932268004293`*^9}, {
   3.6769933718664503`*^9, 3.6769933720967617`*^9}, {3.6769934148557878`*^9, 
   3.6769934149850955`*^9}, {3.6769934491141496`*^9, 3.676993449367615*^9}, {
   3.676993503039283*^9, 3.6769935045360403`*^9}, {3.6769935846381645`*^9, 
   3.67699358581472*^9}, {3.676993643671864*^9, 3.676993643933799*^9}, {
   3.676993678191456*^9, 3.6769936790129967`*^9}, {3.6769937825119624`*^9, 
   3.676993783959483*^9}, {3.676993834028284*^9, 3.6769938653477664`*^9}, {
   3.6769939084978633`*^9, 3.676993908715985*^9}, {3.6769939513578005`*^9, 
   3.6769939516164017`*^9}, {3.676994045885645*^9, 3.676994049095245*^9}, {
   3.676994160090904*^9, 3.6769941603229465`*^9}, {3.6769942133589764`*^9, 
   3.6769942134768343`*^9}, {3.6769942511410894`*^9, 
   3.6769942808745346`*^9}, {3.676994361551793*^9, 3.676994361819388*^9}, {
   3.676994420572579*^9, 3.676994432933045*^9}, {3.676994620228917*^9, 
   3.676994620367968*^9}, {3.6769951876357985`*^9, 3.6769952130763626`*^9}, {
   3.676995267681108*^9, 3.6769952677694883`*^9}, {3.676995604833946*^9, 
   3.6769956049494905`*^9}, {3.67699567148263*^9, 3.6769956716463723`*^9}, {
   3.6769957789887285`*^9, 3.6769957793346076`*^9}, {3.6769961584576283`*^9, 
   3.6769961789155283`*^9}, 3.6769971370794315`*^9, {3.6769972219355855`*^9, 
   3.6769972221536694`*^9}, {3.6769972905327325`*^9, 
   3.6769972907004485`*^9}, {3.676997330309185*^9, 3.6769973307869425`*^9}, {
   3.6769974014261427`*^9, 3.676997401564271*^9}, {3.6769974682537827`*^9, 
   3.6769974683757915`*^9}, {3.6769975320426016`*^9, 
   3.6769975455056086`*^9}, {3.676997660226853*^9, 3.676997665697144*^9}, {
   3.676997733243004*^9, 3.6769977335013638`*^9}, {3.6769977646132755`*^9, 
   3.6769977648768444`*^9}, {3.676997804451577*^9, 3.6769978048272953`*^9}, {
   3.6769978579240155`*^9, 3.6769978582957325`*^9}, 3.6769979209881907`*^9, {
   3.676997975313198*^9, 3.6769979753728423`*^9}, {3.6769980250522776`*^9, 
   3.6769980262975492`*^9}, {3.6769982143182945`*^9, 
   3.6769982145420876`*^9}, {3.6769982497556705`*^9, 
   3.6769982500127707`*^9}, {3.6769982979413633`*^9, 3.6769982982077904`*^9}, 
   3.6769983432428265`*^9, {3.6769984093728795`*^9, 3.676998409705963*^9}, {
   3.6769984696528096`*^9, 3.676998470657344*^9}, {3.676998539121069*^9, 
   3.676998566735331*^9}, {3.6769986000978613`*^9, 3.676998600554555*^9}, {
   3.6769986345524693`*^9, 3.6769986347806625`*^9}, {3.676998667794979*^9, 
   3.6769986680230117`*^9}, {3.6769987204919944`*^9, 3.676998721953179*^9}, 
   3.6769990901379814`*^9, {3.6769991830757637`*^9, 3.6769991832178135`*^9}, {
   3.676999218434749*^9, 3.676999218776868*^9}, {3.6769992518422947`*^9, 
   3.6769992519693403`*^9}, {3.6769994730243473`*^9, 3.676999473478508*^9}, {
   3.677000157337328*^9, 3.677000159495124*^9}, 3.6770002172156687`*^9, {
   3.6770002599034376`*^9, 3.6770002600301514`*^9}, {3.677000300597057*^9, 
   3.677000301437808*^9}, {3.677000362662383*^9, 3.6770003627877083`*^9}, {
   3.6770004144697046`*^9, 3.6770004147071667`*^9}, {3.677000469380823*^9, 
   3.677000472011609*^9}, 3.6770005263325963`*^9, {3.6770005732843776`*^9, 
   3.677000573401579*^9}, {3.6770006192739477`*^9, 3.677000619505019*^9}, 
   3.677000651720582*^9, {3.677000685794427*^9, 3.67700068792972*^9}, {
   3.6770007194427423`*^9, 3.677000721049156*^9}, 3.677001284563793*^9, {
   3.6770013162282033`*^9, 3.677001316475175*^9}, {3.677001364329173*^9, 
   3.677001364458444*^9}, {3.6770013964090595`*^9, 3.6770013965458035`*^9}, {
   3.6770014394663687`*^9, 3.6770014397760267`*^9}, {3.6770014723916655`*^9, 
   3.6770015021348143`*^9}, {3.677001624503566*^9, 3.6770016323562465`*^9}, {
   3.677001720639262*^9, 3.67700172079539*^9}, {3.677001787998596*^9, 
   3.677001790081623*^9}, {3.6770018366686707`*^9, 3.6770018367777023`*^9}, {
   3.677002023140055*^9, 3.6770020320745516`*^9}, {3.6770020904546924`*^9, 
   3.677002090580617*^9}, {3.6770021389235497`*^9, 3.6770021496157217`*^9}, {
   3.6770022007416344`*^9, 3.677002200862924*^9}, {3.677002253886591*^9, 
   3.677002254009486*^9}, {3.6770023021098657`*^9, 3.677002304007013*^9}, {
   3.6770023553806224`*^9, 3.67700235550502*^9}, {3.6770029814916077`*^9, 
   3.6770029905622826`*^9}, {3.6770030503172216`*^9, 3.67700305042305*^9}, {
   3.6770030948338118`*^9, 3.6770031055534315`*^9}, {3.677005690980301*^9, 
   3.6770056911547766`*^9}, {3.677005749531463*^9, 3.6770057645462976`*^9}, {
   3.6770058189230595`*^9, 3.6770058190158844`*^9}, {3.677005857634569*^9, 
   3.677005874720846*^9}, {3.677005948441642*^9, 3.677005948598489*^9}, {
   3.677005983536796*^9, 3.6770059836556177`*^9}, {3.6770060503525324`*^9, 
   3.6770060505112567`*^9}, {3.67700611834313*^9, 3.6770061185089865`*^9}, {
   3.6770061571515107`*^9, 3.677006157430221*^9}, {3.677006273094031*^9, 
   3.6770062963155613`*^9}, {3.6770064504335613`*^9, 3.677006450562646*^9}, {
   3.6770098220851617`*^9, 3.6770098222055264`*^9}, {3.6770098603746815`*^9, 
   3.677009860532231*^9}, {3.6770098912677326`*^9, 3.677009891380246*^9}, {
   3.677009927387223*^9, 3.677009927532135*^9}, {3.677010013844092*^9, 
   3.6770100259221168`*^9}, {3.6770101065301743`*^9, 
   3.6770101367854056`*^9}, {3.677010167009457*^9, 3.6770101672008963`*^9}, {
   3.6770102183773875`*^9, 3.6770102185455294`*^9}, {3.6770102566238604`*^9, 
   3.677010259447712*^9}, {3.677010330199274*^9, 3.6770103303912516`*^9}, {
   3.6770103632489414`*^9, 3.6770103633980346`*^9}, {3.677010396238509*^9, 
   3.677010396430498*^9}, {3.6770104500294266`*^9, 3.677010450207291*^9}, {
   3.6771571956227007`*^9, 3.677157224672027*^9}, {3.6775257477215834`*^9, 
   3.6775257709416585`*^9}, {3.6775258316167064`*^9, 3.677525832322962*^9}, {
   3.677525869807954*^9, 3.6775258703581443`*^9}, {3.677525906603944*^9, 
   3.6775259953107433`*^9}, {3.6775260349026227`*^9, 
   3.6775260355328417`*^9}, {3.6775260688573823`*^9, 3.677526069501609*^9}, {
   3.6775261017310057`*^9, 3.6775261441445847`*^9}, {3.7008015084546924`*^9, 
   3.7008015221545053`*^9}, {3.700801553470669*^9, 3.700801554021861*^9}, {
   3.7008015975295553`*^9, 3.7008015981227655`*^9}, {3.7008143930253067`*^9, 
   3.7008144070935397`*^9}, {3.7008153640815344`*^9, 
   3.7008153642738514`*^9}, {3.7008154159151306`*^9, 
   3.7008154399270964`*^9}, {3.7008156901320257`*^9, 
   3.7008156902767572`*^9}, {3.7008157491775675`*^9, 
   3.7008157492942657`*^9}, {3.700815958052807*^9, 3.700815988126683*^9}, {
   3.7008160756401343`*^9, 3.7008160757413054`*^9}, {3.700816177629057*^9, 
   3.700816177720707*^9}, {3.700816257386096*^9, 3.700816258156359*^9}, {
   3.7008163513163013`*^9, 3.7008163514209785`*^9}, {3.700816424288544*^9, 
   3.700816424418257*^9}, {3.7008165373965254`*^9, 3.7008165376464353`*^9}, {
   3.7008167949231224`*^9, 3.700816795020282*^9}, {3.700817552928542*^9, 
   3.7008175697004795`*^9}, {3.7008176502861342`*^9, 3.700817650388297*^9}, {
   3.7008176987730026`*^9, 3.7008176988636513`*^9}, {3.700817760327131*^9, 
   3.700817760533967*^9}, {3.700817831101307*^9, 3.7008178312119913`*^9}, {
   3.700817879847999*^9, 3.700817879946661*^9}, {3.7008179312471914`*^9, 
   3.700817931650532*^9}, {3.7008180438548126`*^9, 3.700818045287157*^9}, {
   3.7008181127004614`*^9, 3.7008181128072696`*^9}, {3.700818150577567*^9, 
   3.700818150675729*^9}, {3.7008182051884813`*^9, 3.7008182053787875`*^9}, {
   3.7008182367422724`*^9, 3.700818236840934*^9}, {3.7008182943250284`*^9, 
   3.700818294423691*^9}, {3.7008183292146053`*^9, 3.7008183296553216`*^9}, {
   3.7008184038768*^9, 3.7008184051433725`*^9}, {3.7008184847912207`*^9, 
   3.700818484905406*^9}, {3.700818517490753*^9, 3.700818517628481*^9}, {
   3.7008185807662477`*^9, 3.700818580949547*^9}, {3.7008186249724746`*^9, 
   3.70081862507364*^9}, {3.70081867928555*^9, 3.700818681163647*^9}, {
   3.7008187274289465`*^9, 3.700818727518097*^9}, {3.7008187649687834`*^9, 
   3.7008187652412295`*^9}, {3.7008188198408937`*^9, 3.700818820008664*^9}, {
   3.700818855008893*^9, 3.7008188551070538`*^9}, {3.7008189035278296`*^9, 
   3.700818903639622*^9}, {3.700818942224491*^9, 3.700818942640648*^9}, {
   3.7008190288315897`*^9, 3.700819028975834*^9}, {3.7008191044204245`*^9, 
   3.700819105542761*^9}, {3.7008191675209227`*^9, 3.700819167648637*^9}, {
   3.700819207620143*^9, 3.7008192077483516`*^9}, 3.700819249626686*^9, {
   3.7008192893259306`*^9, 3.7008192894621534`*^9}, {3.7008193293502207`*^9, 
   3.7008193294558954`*^9}, {3.700819372421639*^9, 3.700819372740655*^9}, {
   3.700819421448654*^9, 3.700819422906545*^9}, {3.7008194688225627`*^9, 
   3.7008194689342513`*^9}, 3.7008195265512776`*^9, {3.700819598418708*^9, 
   3.7008195987171965`*^9}, {3.70081979594991*^9, 3.7008197973181415`*^9}, {
   3.700819874828263*^9, 3.700819875027594*^9}, {3.700820008285975*^9, 
   3.7008200085659323`*^9}, 3.7008200952721324`*^9, {3.700820179165199*^9, 
   3.7008201805166197`*^9}, 3.7008202340592265`*^9, {3.7008202848924074`*^9, 
   3.700820285030633*^9}, {3.700820383433511*^9, 3.7008203838722277`*^9}, {
   3.7008204286906557`*^9, 3.700820430728486*^9}, 3.700820472950924*^9, {
   3.70082053536168*^9, 3.700820535465848*^9}, {3.7008205789211273`*^9, 
   3.7008205790187864`*^9}, {3.700820624154215*^9, 3.7008206245138025`*^9}, {
   3.7008208074209075`*^9, 3.7008208248002415`*^9}, {3.7008208754816694`*^9, 
   3.7008208756038723`*^9}, {3.700820924485803*^9, 3.700820924692642*^9}, {
   3.7008209768294773`*^9, 3.700820976913617*^9}, {3.7008210599899178`*^9, 
   3.7008210600970917`*^9}, {3.7008211234293375`*^9, 3.70082112419409*^9}, {
   3.7008211776615334`*^9, 3.700821177774218*^9}, {3.7008212288839145`*^9, 
   3.7008212290511875`*^9}, {3.7008212885444393`*^9, 
   3.7008213069171934`*^9}, {3.7008214815464687`*^9, 
   3.7008215272072287`*^9}, {3.7008215936817265`*^9, 
   3.7008215937618933`*^9}, {3.7008216897633066`*^9, 
   3.7008216900270953`*^9}, {3.7008230522964115`*^9, 3.700823070281541*^9}, {
   3.7008233315667133`*^9, 3.700823331682407*^9}, {3.7008233894985304`*^9, 
   3.7008233899128065`*^9}, {3.7008234449103208`*^9, 3.700823445165739*^9}, {
   3.7008234917775946`*^9, 3.7008234919458723`*^9}, {3.7008235383482122`*^9, 
   3.700823538558056*^9}, {3.700823614502575*^9, 3.7008236145967216`*^9}, {
   3.7008236586445494`*^9, 3.7008236587111588`*^9}, {3.7008868738353634`*^9, 
   3.7008868741684785`*^9}, {3.700886938806528*^9, 3.7008869389115653`*^9}, {
   3.7008869834213524`*^9, 3.700886983559408*^9}, {3.7008870526818485`*^9, 
   3.700887054023328*^9}, 3.700887144264426*^9, {3.7008871843086104`*^9, 
   3.7008871844446583`*^9}, {3.7008872688109217`*^9, 3.700887269111029*^9}, {
   3.7008872999867344`*^9, 3.7008873000977774`*^9}, {3.700887341900861*^9, 
   3.700887342060919*^9}, {3.700887390305764*^9, 3.7008873907589245`*^9}, {
   3.700887425998667*^9, 3.7008874261057043`*^9}, {3.7008874767305975`*^9, 
   3.700887476839636*^9}, {3.700887516422968*^9, 3.7008875167080803`*^9}, {
   3.700888321455802*^9, 3.7008883232004237`*^9}, 3.700888396762012*^9, {
   3.7008884272338123`*^9, 3.700888427360857*^9}, {3.7008884634247975`*^9, 
   3.7008884638129354`*^9}, {3.700888508080146*^9, 3.7008885082071905`*^9}, {
   3.7008885422625046`*^9, 3.700888542414559*^9}, {3.7008885981561365`*^9, 
   3.70088859852427*^9}, {3.7008886489397078`*^9, 3.7008886490627456`*^9}, {
   3.700888704860303*^9, 3.70088870517041*^9}, {3.700888893044004*^9, 
   3.7008888944235053`*^9}, {3.700888945066821*^9, 3.700888946080179*^9}, {
   3.70088899736395*^9, 3.700888997625043*^9}, {3.700889062235112*^9, 
   3.700889062378165*^9}, {3.7008891076172247`*^9, 3.7008891078543105`*^9}, {
   3.700889153046982*^9, 3.7008891532790627`*^9}, 3.7008892071965017`*^9, {
   3.700889264099886*^9, 3.700889265131257*^9}, {3.700889307876422*^9, 
   3.70088930801147*^9}, {3.7008893488196516`*^9, 3.700889348985714*^9}, {
   3.7008893989753523`*^9, 3.700889399102394*^9}, {3.70088945499515*^9, 
   3.700889455281253*^9}, {3.7008894967437067`*^9, 3.7008894971098385`*^9}, {
   3.7008895559771967`*^9, 3.7008895560732327`*^9}, {3.7008895966842475`*^9, 
   3.700889596922327*^9}, {3.7008896481196823`*^9, 3.7008896496083355`*^9}, 
   3.700889753927771*^9, {3.7008897921406484`*^9, 3.700889792251686*^9}, {
   3.7008898419798255`*^9, 3.700889842880145*^9}, {3.7008898934535666`*^9, 
   3.7008898936536365`*^9}, {3.7008899381753135`*^9, 
   3.7008899383093615`*^9}, {3.700889981027279*^9, 3.7008899812793674`*^9}, {
   3.700890045164734*^9, 3.7008900464081755`*^9}, 3.7008900915622935`*^9, {
   3.7008901274150124`*^9, 3.7008901275500607`*^9}, {3.700890169442517*^9, 
   3.700890170471877*^9}, {3.70089020897725*^9, 3.7008902091163054`*^9}, {
   3.700890250423395*^9, 3.7008902505504465`*^9}, {3.700890289715399*^9, 
   3.700890290032508*^9}, {3.7008903311828246`*^9, 3.700890331704009*^9}, {
   3.7008903783146777`*^9, 3.7008903784487247`*^9}, {3.7008904253142614`*^9, 
   3.700890425442306*^9}, {3.7008904749291625`*^9, 3.700890475041196*^9}, {
   3.7008905141750846`*^9, 3.700890514293127*^9}, {3.700890554579419*^9, 
   3.7008905546724524`*^9}, {3.700890602130283*^9, 3.700890602269334*^9}, {
   3.700890647364891*^9, 3.700890647470924*^9}, {3.7008907460915017`*^9, 
   3.7008907525621233`*^9}, {3.7008910176461563`*^9, 
   3.7008910436774263`*^9}, {3.7008912401501107`*^9, 
   3.7008912402611504`*^9}, {3.70089139866365*^9, 3.7008914153732834`*^9}, {
   3.7008915384520607`*^9, 3.700891546160535*^9}, {3.700891624342758*^9, 
   3.700891624470805*^9}, {3.7008916760423665`*^9, 3.7008916761684113`*^9}, {
   3.700891724340825*^9, 3.7008917244498696`*^9}, {3.7008917664966393`*^9, 
   3.7008917666136975`*^9}, {3.700891802954579*^9, 3.7008918030506077`*^9}, {
   3.700891833299339*^9, 3.7008918334663973`*^9}, {3.7008986351300983`*^9, 
   3.700898647088351*^9}, 3.700898723139683*^9, {3.700898772933234*^9, 
   3.700898773027466*^9}, {3.700898826028187*^9, 3.7008988262119865`*^9}, {
   3.7008988843551083`*^9, 3.7008988844392495`*^9}, {3.7008989306594276`*^9, 
   3.7008989307550793`*^9}, {3.700899000818093*^9, 3.700899005325982*^9}, {
   3.700899260025061*^9, 3.700899260402176*^9}, {3.7008998417020855`*^9, 
   3.70089984837504*^9}, {3.700899926641917*^9, 3.700899927829359*^9}, {
   3.7008999848718653`*^9, 3.7008999849906616`*^9}, {3.70090003262932*^9, 
   3.700900032724979*^9}, {3.700900072662863*^9, 3.700900074711388*^9}, {
   3.7009001556040926`*^9, 3.7009001586397886`*^9}, {3.7009002427256436`*^9, 
   3.7009002437838736`*^9}, {3.7009003034505*^9, 3.700900303601247*^9}, {
   3.7009003348788815`*^9, 3.700900336719023*^9}, {3.70090043244838*^9, 
   3.7009004350262384`*^9}, {3.7009009026661067`*^9, 
   3.7009009038683677`*^9}, {3.700901186264118*^9, 3.700901186399341*^9}, {
   3.700901240194749*^9, 3.7009012419932995`*^9}, {3.7009013072754555`*^9, 
   3.700901310288248*^9}, {3.700901459447917*^9, 3.700901460411528*^9}, {
   3.700901511662411*^9, 3.7009015117817082`*^9}, {3.700901550030252*^9, 
   3.7009015511025066`*^9}, {3.7009016069408493`*^9, 3.700901609444626*^9}, {
   3.700901676585499*^9, 3.700901677418855*^9}, {3.700901730395009*^9, 
   3.700901730540755*^9}, {3.7009018159149837`*^9, 3.700901816072744*^9}, {
   3.700901866493142*^9, 3.700901867461233*^9}, {3.700902130961358*^9, 
   3.7009021338621244`*^9}, {3.7009021886358805`*^9, 
   3.7009021895188255`*^9}, {3.7009022470719523`*^9, 3.700902247175614*^9}, {
   3.7009022875533514`*^9, 3.700902288521431*^9}, {3.700902348859434*^9, 
   3.7009023520629077`*^9}, {3.700902404214016*^9, 3.7009024051615677`*^9}, {
   3.700902451551115*^9, 3.700902451671468*^9}, {3.7009024943381996`*^9, 
   3.700902495512415*^9}, {3.7009028344794617`*^9, 3.7009028373958044`*^9}, {
   3.7009028989730606`*^9, 3.7009028998560233`*^9}, {3.700902939636854*^9, 
   3.7009029397454243`*^9}, {3.7009030966888494`*^9, 3.700903097598958*^9}, {
   3.7009031441226006`*^9, 3.700903147436525*^9}, {3.7009031963577538`*^9, 
   3.700903197264759*^9}, {3.7009032412012377`*^9, 3.700903241323945*^9}, {
   3.700903273915779*^9, 3.70090327500356*^9}, {3.700906173468009*^9, 
   3.700906177659897*^9}, {3.700980872030285*^9, 3.7009808742851973`*^9}, {
   3.701778361625205*^9, 3.7017783625065207`*^9}, {3.7020239137623158`*^9, 
   3.702023916627332*^9}, {3.7020245203965607`*^9, 3.7020245214089193`*^9}, {
   3.702024579668337*^9, 3.702024581140833*^9}, {3.7020247019685183`*^9, 
   3.702024702098565*^9}, {3.702024785162773*^9, 3.702024785287817*^9}, {
   3.702024870784067*^9, 3.702024871044162*^9}, {3.7020249173075275`*^9, 
   3.702024917486594*^9}, {3.702025587860656*^9, 3.7020255881672697`*^9}, {
   3.7020256372217417`*^9, 3.702025637375493*^9}, {3.7020257085718613`*^9, 
   3.7020257089885473`*^9}, {3.702025943335428*^9, 3.7020259446295414`*^9}, {
   3.7020262007729206`*^9, 3.7020262037976727`*^9}, {3.7020262869877796`*^9, 
   3.7020262872316785`*^9}, {3.7020265532873363`*^9, 
   3.7020265536479287`*^9}, {3.7020266144542427`*^9, 
   3.7020266146165094`*^9}, {3.7020266617344675`*^9, 
   3.7020266619543266`*^9}, {3.702027413260456*^9, 3.70202741341383*^9}, {
   3.702027700874111*^9, 3.7020277012432165`*^9}, {3.7020277697789264`*^9, 
   3.7020277699086394`*^9}, {3.702027834454877*^9, 3.702027834561551*^9}, {
   3.702027909967128*^9, 3.7020279107820854`*^9}, {3.7020293295409184`*^9, 
   3.702029330331708*^9}, {3.70203000677466*^9, 3.7020300091054735`*^9}, {
   3.702030084832292*^9, 3.702030085100232*^9}, {3.7020301559012775`*^9, 
   3.702030156237316*^9}, {3.7020302023376703`*^9, 3.7020302024763975`*^9}, {
   3.7020302554393835`*^9, 3.702030255717337*^9}, {3.702030308799317*^9, 
   3.702030308985119*^9}, {3.7020304135652084`*^9, 3.7020304137815623`*^9}, {
   3.7020304704680786`*^9, 3.7020304706278377`*^9}, {3.702030547684682*^9, 
   3.7020305478765*^9}, {3.702030597070819*^9, 3.7020305973818245`*^9}, {
   3.702030722544756*^9, 3.70203072335271*^9}, {3.702030966555773*^9, 
   3.7020309698718514`*^9}, {3.7020310338015285`*^9, 3.702031034013375*^9}, {
   3.702031096303156*^9, 3.702031110818453*^9}, {3.702031155504806*^9, 
   3.7020311557471995`*^9}, {3.702031274521656*^9, 3.702031274817639*^9}, {
   3.7020313400481377`*^9, 3.702031340248462*^9}, {3.702031380304884*^9, 
   3.7020313805467777`*^9}, {3.702031444595195*^9, 3.7020314447163925`*^9}, 
   3.7020315305627785`*^9, {3.702031573170751*^9, 3.702031573338026*^9}, {
   3.702031645453647*^9, 3.702031645942953*^9}, {3.702031694631135*^9, 
   3.702031695373347*^9}, {3.702031842456477*^9, 3.702031845144868*^9}, {
   3.702031884167123*^9, 3.7020318843864813`*^9}, {3.702031986437807*^9, 
   3.702031986568528*^9}, {3.702032039460174*^9, 3.702032039596898*^9}, 
   3.7020320892912407`*^9, {3.7020321307850494`*^9, 3.702032130962839*^9}, {
   3.7020321894380164`*^9, 3.7020321896293297`*^9}, 3.702032247793995*^9, {
   3.7020322932896304`*^9, 3.7020322934253497`*^9}, {3.7020324490263824`*^9, 
   3.7020324496754475`*^9}, {3.7020325153713226`*^9, 
   3.7020325166390285`*^9}, {3.7020325535430155`*^9, 
   3.7020325536421766`*^9}, {3.7020326170552826`*^9, 3.702032618829495*^9}, {
   3.702032658054323*^9, 3.7020326581860356`*^9}, {3.702032695410468*^9, 
   3.702032695764052*^9}, {3.7020327305558414`*^9, 3.7020327306930666`*^9}, {
   3.7020328455638933`*^9, 3.7020328458173075`*^9}, {3.702032921320608*^9, 
   3.702032921568026*^9}, {3.7020329708719444`*^9, 3.7020329710201893`*^9}, {
   3.702033022976677*^9, 3.702033023246619*^9}, {3.702033122312417*^9, 
   3.7020331224170895`*^9}, {3.7020331556792145`*^9, 
   3.7020331562616663`*^9}, {3.7020332230554667`*^9, 
   3.7020332261861377`*^9}, {3.702034112222844*^9, 3.7020341123154097`*^9}, {
   3.702034906187865*^9, 3.702034906302906*^9}}],

Cell[CellGroupData[{

Cell[BoxData[{
 RowBox[{
  RowBox[{"tabp2", "=", 
   RowBox[{"Table", "[", 
    RowBox[{"0", ",", 
     RowBox[{"{", 
      RowBox[{"i", ",", "j"}], "}"}]}], "]"}]}], ";"}], "\[IndentingNewLine]", 
 RowBox[{
  RowBox[{"tabt2", "=", 
   RowBox[{"Table", "[", 
    RowBox[{"0", ",", 
     RowBox[{"{", 
      RowBox[{"i", ",", "j"}], "}"}]}], "]"}]}], ";"}], "\[IndentingNewLine]", 
 RowBox[{
  RowBox[{"tabdiseq", "=", 
   RowBox[{"Table", "[", 
    RowBox[{"0", ",", 
     RowBox[{"{", 
      RowBox[{"i", ",", "j"}], "}"}]}], "]"}]}], ";"}], "\[IndentingNewLine]", 
 RowBox[{
  RowBox[{"Do", "[", "\[IndentingNewLine]", 
   RowBox[{
    RowBox[{
     RowBox[{
      RowBox[{"tabp2", "[", 
       RowBox[{"[", "i", "]"}], "]"}], "=", "p2"}], ";", 
     "\[IndentingNewLine]", 
     RowBox[{
      RowBox[{"tabt2", "[", 
       RowBox[{"[", "i", "]"}], "]"}], "=", "t2"}], ";", 
     "\[IndentingNewLine]", 
     RowBox[{
      RowBox[{"tabdiseq", "[", 
       RowBox[{"[", "i", "]"}], "]"}], "=", "diseq"}], ";", 
     "\[IndentingNewLine]", 
     RowBox[{"p2t1", "=", "p2sims"}], ";", "\[IndentingNewLine]", 
     RowBox[{"t2t1", "=", "t2sims"}], ";", "\[IndentingNewLine]", 
     RowBox[{"diseqt1", "=", "diseqsims"}], ";", "\[IndentingNewLine]", 
     RowBox[{"p2", "=", "p2t1"}], ";", "\[IndentingNewLine]", 
     RowBox[{"t2", "=", "t2t1"}], ";", "\[IndentingNewLine]", 
     RowBox[{"diseq", "=", "diseqt1"}], ";", 
     RowBox[{"If", "[", 
      RowBox[{
       RowBox[{"p2", ">", "t2"}], ",", 
       RowBox[{"Break", "[", "]"}]}], "]"}]}], ",", "\[IndentingNewLine]", 
    RowBox[{"{", 
     RowBox[{"i", ",", "j"}], "}"}]}], "]"}], ";"}], "\[IndentingNewLine]", 
 RowBox[{"p2plot", "=", 
  RowBox[{"ListPlot", "[", 
   RowBox[{"tabp2", ",", 
    RowBox[{"Joined", " ", "\[Rule]", " ", "True"}], ",", 
    RowBox[{"PlotRange", "\[Rule]", 
     RowBox[{"{", 
      RowBox[{
       RowBox[{"{", 
        RowBox[{"0", ",", "j"}], "}"}], ",", 
       RowBox[{"{", 
        RowBox[{"0.0", ",", "1.0"}], "}"}]}], "}"}]}]}], 
   "]"}]}], "\[IndentingNewLine]", 
 RowBox[{"t2plot", "=", 
  RowBox[{"ListPlot", "[", 
   RowBox[{"tabt2", ",", 
    RowBox[{"Joined", " ", "\[Rule]", " ", "True"}], ",", 
    RowBox[{"PlotRange", "\[Rule]", 
     RowBox[{"{", 
      RowBox[{
       RowBox[{"{", 
        RowBox[{"0", ",", "j"}], "}"}], ",", 
       RowBox[{"{", 
        RowBox[{"0.0", ",", "1.0"}], "}"}]}], "}"}]}]}], 
   "]"}]}], "\[IndentingNewLine]", 
 RowBox[{"diseqplot", "=", 
  RowBox[{"ListPlot", "[", 
   RowBox[{"tabdiseq", ",", 
    RowBox[{"Joined", " ", "\[Rule]", " ", "True"}]}], "]"}]}]}], "Input",
 CellChangeTimes->{{3.5637116051327486`*^9, 3.5637116843228607`*^9}, {
   3.5637117408719406`*^9, 3.5637117530059576`*^9}, {3.5637118219100547`*^9, 
   3.5637118714301267`*^9}, 3.5637119072271767`*^9, {3.564271780813327*^9, 
   3.5642717853373346`*^9}, {3.5642718260222063`*^9, 
   3.5642719083903513`*^9}, {3.5673316324256897`*^9, 
   3.5673316475287113`*^9}, {3.567331700385785*^9, 3.567331710252799*^9}, {
   3.567934720401699*^9, 3.5679347883107944`*^9}, {3.567950374992925*^9, 
   3.5679503767739277`*^9}, {3.570447608987805*^9, 3.5704476626478806`*^9}, {
   3.5739929472469525`*^9, 3.573992978429999*^9}, {3.573993081376152*^9, 
   3.573993084819157*^9}, {3.573993117377205*^9, 3.5739931221132116`*^9}, {
   3.5741658002679987`*^9, 3.5741658075240088`*^9}, {3.5741658498860683`*^9, 
   3.5741658689290953`*^9}, 3.5741659081101503`*^9, {3.577044427490546*^9, 
   3.5770444594155912`*^9}, {3.5782285043509283`*^9, 3.578228538994977*^9}, {
   3.5788442289536552`*^9, 3.5788442591213813`*^9}, {3.587305592617571*^9, 
   3.5873055991319437`*^9}, {3.5879004907035913`*^9, 3.587900501503209*^9}, 
   3.5879022104929576`*^9, {3.589106955406189*^9, 3.5891070154986258`*^9}, {
   3.589108407190226*^9, 3.5891084438923254`*^9}, 3.589108481239462*^9, 
   3.5891097355922065`*^9, {3.5892054589061294`*^9, 3.589205507358901*^9}, {
   3.5903184578386197`*^9, 3.5903184718094187`*^9}, 3.590318570154044*^9, {
   3.5903238139459715`*^9, 3.590323815950086*^9}, {3.598725814022554*^9, 
   3.598725814944607*^9}, {3.5987858480663304`*^9, 3.598785849251398*^9}, {
   3.6137499523325996`*^9, 3.6137500506212215`*^9}, {3.6139082662372227`*^9, 
   3.6139082909066343`*^9}, {3.6139088918900084`*^9, 3.613908911834149*^9}, {
   3.6139090574094753`*^9, 3.613909078037655*^9}, {3.6139095461264286`*^9, 
   3.6139095644874783`*^9}, {3.6140774884226475`*^9, 
   3.6140775108409295`*^9}, {3.6140788222229366`*^9, 3.614078840319971*^9}, {
   3.614081882194957*^9, 3.6140818959147415`*^9}, 3.6140821628780107`*^9, {
   3.614084056969347*^9, 3.6140840870840693`*^9}, 3.6140842836423116`*^9, {
   3.6140844120936584`*^9, 3.614084448578746*^9}, {3.614084533470601*^9, 
   3.614084545466287*^9}, {3.6140846072638216`*^9, 3.6140846108590274`*^9}, {
   3.614339239985054*^9, 3.614339295076205*^9}, {3.614421130733552*^9, 
   3.614421133687721*^9}, {3.61442127406775*^9, 3.614421275134811*^9}, {
   3.6144213517931957`*^9, 3.6144213860741563`*^9}, {3.614423508877574*^9, 
   3.614423510928691*^9}, {3.6151170302192173`*^9, 3.615117077159902*^9}, {
   3.615117218585991*^9, 3.6151172212661448`*^9}, {3.6151172837387176`*^9, 
   3.6151172857768345`*^9}, {3.615118105013692*^9, 3.615118106927801*^9}, {
   3.61511845604877*^9, 3.6151184585609136`*^9}, {3.6151184932248964`*^9, 
   3.615118523689639*^9}, {3.6174608855594606`*^9, 3.6174609277598743`*^9}, {
   3.6174613364882517`*^9, 3.617461338501367*^9}, {3.6174617285796785`*^9, 
   3.6174617311468253`*^9}, {3.6174620485139775`*^9, 3.617462050398085*^9}, {
   3.617462185724826*^9, 3.6174621883619766`*^9}, {3.6174622624572144`*^9, 
   3.6174622643803244`*^9}, {3.617463166193905*^9, 3.617463168139016*^9}, {
   3.6174632900989923`*^9, 3.6174632920651045`*^9}, {3.6174640434230795`*^9, 
   3.617464047465311*^9}, {3.6174641086658115`*^9, 3.617464110247902*^9}, {
   3.61747057963418*^9, 3.6174706233866825`*^9}, {3.617470763594702*^9, 
   3.6174707660208406`*^9}, {3.61747097231564*^9, 3.6174709748377843`*^9}, {
   3.6174715632484393`*^9, 3.6174715648925333`*^9}, {3.6174716328974233`*^9, 
   3.6174716352895603`*^9}, {3.6174720201995754`*^9, 3.617472022082683*^9}, {
   3.6174721068955345`*^9, 3.6174721087026377`*^9}, {3.617472684672581*^9, 
   3.6174726864796844`*^9}, {3.6174727441169815`*^9, 3.617472745794077*^9}, {
   3.617476876777598*^9, 3.617476879537602*^9}, {3.6174769423966904`*^9, 
   3.6174769442066927`*^9}, {3.6175581637483377`*^9, 
   3.6175581998804045`*^9}, {3.6175582840332174`*^9, 3.61755832376449*^9}, {
   3.6176323914590535`*^9, 3.617632409726098*^9}, 3.6176324401408377`*^9, {
   3.617632722900011*^9, 3.617632725908183*^9}, {3.617632796820239*^9, 
   3.617632798640343*^9}, {3.6176380950092783`*^9, 3.61763809730641*^9}, {
   3.6176381656293173`*^9, 3.6176381666993785`*^9}, {3.617638213823074*^9, 
   3.617638215458167*^9}, {3.6176471078823414`*^9, 3.6176471533764057`*^9}, {
   3.6176472524975457`*^9, 3.6176472535025473`*^9}, {3.6176472901085987`*^9, 
   3.6176472911085997`*^9}, {3.6176473367096643`*^9, 
   3.6176473376346655`*^9}, {3.6176473954578776`*^9, 
   3.6176473972498803`*^9}, {3.6176476756372724`*^9, 
   3.6176476785622764`*^9}, {3.617647773823411*^9, 3.6176477750634127`*^9}, {
   3.617647827927487*^9, 3.61764782986749*^9}, {3.6177390906644955`*^9, 
   3.6177391048137207`*^9}, {3.6177391356237745`*^9, 
   3.6177391367157764`*^9}, {3.61893489272305*^9, 3.618934936794571*^9}, {
   3.6189349727086253`*^9, 3.6189349748827496`*^9}, {3.618935008328663*^9, 
   3.6189350107378006`*^9}, {3.619180371742878*^9, 3.619180408371973*^9}, {
   3.619182739386299*^9, 3.619182779623601*^9}, {3.619182810416362*^9, 
   3.6191828147656107`*^9}, {3.6191838788654737`*^9, 
   3.6191838821306605`*^9}, {3.6191840485831814`*^9, 3.619184050730304*^9}, {
   3.619184347951304*^9, 3.619184349379386*^9}, {3.6191844739085083`*^9, 
   3.6191844764116516`*^9}, {3.619185430038196*^9, 3.6191854320753126`*^9}, {
   3.619186531359188*^9, 3.619186532149233*^9}, {3.6191866533031626`*^9, 
   3.619186654759246*^9}, {3.619187294779853*^9, 3.619187300480179*^9}, {
   3.6191874110905056`*^9, 3.6191874143826942`*^9}, {3.619187596639118*^9, 
   3.6191875992872696`*^9}, {3.61918775524619*^9, 3.6191877571162972`*^9}, {
   3.6191879115891323`*^9, 3.619187913728255*^9}, {3.6191882297303295`*^9, 
   3.6191882976172123`*^9}, {3.6191915880451565`*^9, 3.61919161030643*^9}, {
   3.6191917197346883`*^9, 3.6191917221688275`*^9}, {3.6191935919747744`*^9, 
   3.619193621914487*^9}, {3.619193715317829*^9, 3.619193717097931*^9}, {
   3.6191942643542323`*^9, 3.619194268741483*^9}, {3.619196481451043*^9, 
   3.6191965290947685`*^9}, {3.61919658822015*^9, 3.6191965906092863`*^9}, {
   3.6191966535828886`*^9, 3.6191966938361907`*^9}, {3.6191969790785055`*^9, 
   3.619196982211685*^9}, {3.6191971367265224`*^9, 3.619197179305958*^9}, {
   3.619198301188126*^9, 3.619198309220586*^9}, {3.6191984489335766`*^9, 
   3.619198469535755*^9}, {3.619198534174452*^9, 3.619198536902608*^9}, {
   3.6191986838230114`*^9, 3.619198685439104*^9}, {3.6191987772903576`*^9, 
   3.6191987785344286`*^9}, {3.6191992389767647`*^9, 3.619199240622859*^9}, {
   3.619199363743901*^9, 3.6191993650669765`*^9}, {3.619199453141014*^9, 
   3.6191994543640842`*^9}, {3.6191994886370444`*^9, 3.619199489809111*^9}, {
   3.6191998221301193`*^9, 3.6191998260703444`*^9}, {3.61920003423225*^9, 
   3.619200037268424*^9}, {3.619200132620878*^9, 3.61920013545304*^9}, {
   3.619201751940498*^9, 3.6192017538756084`*^9}, {3.6192018466679163`*^9, 
   3.6192018478669844`*^9}, {3.619201942650406*^9, 3.6192019438004713`*^9}, {
   3.6192020537947626`*^9, 3.619202055421856*^9}, 3.6192787467033367`*^9, {
   3.61927879134589*^9, 3.6192788351993985`*^9}, {3.6192791122872467`*^9, 
   3.6192791310463195`*^9}, 3.6192822433533335`*^9, {3.6192822870858345`*^9, 
   3.619282288763931*^9}, {3.6192829717529955`*^9, 3.619282974833172*^9}, {
   3.6192832529590797`*^9, 3.6192832548561883`*^9}, {3.619286739030472*^9, 
   3.6192867422316546`*^9}, {3.6192870174203944`*^9, 
   3.6192870193545055`*^9}, {3.619287463920933*^9, 3.6192874686312027`*^9}, {
   3.6192875630766044`*^9, 3.619287565122721*^9}, {3.619288647449627*^9, 
   3.6192886504497986`*^9}, {3.6192887028407955`*^9, 
   3.6192887048419094`*^9}, {3.6192890292954674`*^9, 
   3.6192890311675744`*^9}, {3.6192890872847843`*^9, 
   3.6192890891158886`*^9}, {3.6192924776237*^9, 3.6192924841500735`*^9}, {
   3.619292604326947*^9, 3.619292606437068*^9}, {3.6192930890676727`*^9, 
   3.6192930909777822`*^9}, {3.6193490628514433`*^9, 
   3.6193490885199113`*^9}, {3.6193492832170477`*^9, 
   3.6193492853991723`*^9}, {3.619350265270218*^9, 3.6193502662242727`*^9}, {
   3.619350699913078*^9, 3.6193507017451825`*^9}, {3.619350905359829*^9, 
   3.6193509072159348`*^9}, {3.6193512328075576`*^9, 
   3.6193512336136036`*^9}, {3.6193528050264835`*^9, 
   3.6193528069705944`*^9}, {3.619353106258713*^9, 3.619353107184766*^9}, {
   3.6193534690304623`*^9, 3.619353470171528*^9}, {3.619353657701254*^9, 
   3.619353661260457*^9}, {3.619353739579937*^9, 3.619353740772005*^9}, {
   3.6193540349368305`*^9, 3.619354036031893*^9}, {3.6193542627118587`*^9, 
   3.6193542830960245`*^9}, {3.6193543621915483`*^9, 3.619354364426676*^9}, {
   3.6193548756279154`*^9, 3.61935487762803*^9}, {3.6193552694354396`*^9, 
   3.619355290760659*^9}, {3.619355325072622*^9, 3.6193553264407*^9}, {
   3.619355401352985*^9, 3.6193554024830494`*^9}, {3.6193556631349583`*^9, 
   3.6193556642860236`*^9}, {3.6328385184268284`*^9, 3.632838536087838*^9}, {
   3.632839081286022*^9, 3.632839082423087*^9}, {3.6328396766150727`*^9, 
   3.6328396787981977`*^9}, {3.6328420315377665`*^9, 
   3.6328420333948727`*^9}, {3.632842221392626*^9, 3.6328422226246967`*^9}, {
   3.632842496734374*^9, 3.632842498030449*^9}, {3.632849114726902*^9, 
   3.6328491158319654`*^9}, {3.6328496385968657`*^9, 
   3.6328496408039923`*^9}, {3.632850702381711*^9, 3.6328507037167873`*^9}, {
   3.632850938888238*^9, 3.632850982944758*^9}, {3.6328510156116266`*^9, 
   3.632851017673744*^9}, {3.632851211116809*^9, 3.632851255953373*^9}, {
   3.6328512908503695`*^9, 3.6328513232942247`*^9}, {3.6328513541459894`*^9, 
   3.632851355519068*^9}, {3.632851535615369*^9, 3.632851540017621*^9}, {
   3.632851584518166*^9, 3.632851585955248*^9}, {3.6328523775025225`*^9, 
   3.632852378745593*^9}, {3.6328528085791783`*^9, 3.632852809724244*^9}, {
   3.632853043691626*^9, 3.632853044789689*^9}, {3.632853399005949*^9, 
   3.6328534215342374`*^9}, {3.6328535205449004`*^9, 3.632853521808973*^9}, {
   3.6328538840476913`*^9, 3.632853885328765*^9}, {3.632857224719767*^9, 
   3.6328572259088354`*^9}, {3.6328573426355114`*^9, 3.632857343814579*^9}, {
   3.6328574216870327`*^9, 3.6328574227120914`*^9}, {3.632857528654151*^9, 
   3.632857529931224*^9}, {3.632857622717531*^9, 3.6328576247416472`*^9}, {
   3.6328586250778627`*^9, 3.632858626401939*^9}, {3.63285879635966*^9, 
   3.632858797380718*^9}, {3.6328589028397503`*^9, 3.632858937568736*^9}, {
   3.6328592330046344`*^9, 3.6328592341126976`*^9}, {3.6328593694494386`*^9, 
   3.6328593705445013`*^9}, {3.6328595652806396`*^9, 3.632859566261696*^9}, {
   3.6328596657533865`*^9, 3.6328596668194475`*^9}, {3.632860055009014*^9, 
   3.632860057389017*^9}, {3.6331097104823837`*^9, 3.6331097302164187`*^9}, {
   3.6331103406736956`*^9, 3.633110341780759*^9}, {3.633110373462571*^9, 
   3.6331103746906414`*^9}, {3.633110575663136*^9, 3.6331105766271915`*^9}, {
   3.63311071735124*^9, 3.6331107421486588`*^9}, {3.6331108797795305`*^9, 
   3.6331108808505917`*^9}, {3.6331109986123276`*^9, 3.633111022400688*^9}, {
   3.633111157042389*^9, 3.6331111590315027`*^9}, {3.633111435533318*^9, 
   3.633111436569377*^9}, {3.633112714949729*^9, 3.633112716203801*^9}, {
   3.6331128289182477`*^9, 3.633112829989309*^9}, {3.633113001075094*^9, 
   3.633113027641614*^9}, {3.633113167997642*^9, 3.633113243468959*^9}, {
   3.6331134615414314`*^9, 3.633113464290589*^9}, {3.6331135037998486`*^9, 
   3.633113504780905*^9}, {3.6331787687156467`*^9, 3.633178786641672*^9}, {
   3.6331788421058445`*^9, 3.633178864494125*^9}, {3.633180576270033*^9, 
   3.633180576987074*^9}, {3.6331809008886003`*^9, 3.633180914822397*^9}, {
   3.6331814787106495`*^9, 3.633181480060727*^9}, {3.633181752446306*^9, 
   3.6331817553354716`*^9}, {3.633181899637725*^9, 3.63318190077579*^9}, {
   3.633182682342493*^9, 3.633182684049591*^9}, {3.633182794787925*^9, 
   3.633182795960992*^9}, {3.6331828968997655`*^9, 3.6331828980878334`*^9}, {
   3.6331830486624455`*^9, 3.633183050735564*^9}, {3.6331832282187157`*^9, 
   3.6331832307118587`*^9}, {3.633183321169032*^9, 3.6331833222930965`*^9}, {
   3.633183421283758*^9, 3.63318342253283*^9}, {3.6331835308580256`*^9, 
   3.633183534027207*^9}, {3.6331836724161224`*^9, 3.6331836739862123`*^9}, {
   3.6331837577370024`*^9, 3.633183758881068*^9}, {3.6331850077855015`*^9, 
   3.6331850091215773`*^9}, {3.6331852018866034`*^9, 
   3.6331852040637274`*^9}, {3.633199192000518*^9, 3.6331992126286974`*^9}, {
   3.633201621783397*^9, 3.63320163442312*^9}, {3.633202250297346*^9, 
   3.6332022748527503`*^9}, {3.6332030426736674`*^9, 
   3.6332030633418493`*^9}, {3.6332031040821795`*^9, 
   3.6332031579172587`*^9}, {3.633203258728025*^9, 3.633203261194166*^9}, {
   3.6332034702371225`*^9, 3.6332034713151846`*^9}, {3.6332035131065745`*^9, 
   3.6332035146086607`*^9}, {3.6332052048423367`*^9, 
   3.6332052061394105`*^9}, {3.633205327238337*^9, 3.633205328979437*^9}, {
   3.633205507917671*^9, 3.6332055365943117`*^9}, {3.633206106728921*^9, 
   3.63320610932607*^9}, {3.6332062405195737`*^9, 3.6332062417686453`*^9}, {
   3.6332063464636335`*^9, 3.633206379563526*^9}, {3.6332069301870203`*^9, 
   3.633206932295141*^9}, {3.6332070998327236`*^9, 3.6332071009507875`*^9}, {
   3.633207190935934*^9, 3.633207193597087*^9}, {3.633207295447912*^9, 
   3.6332072965649757`*^9}, {3.633207331019947*^9, 3.6332073335730925`*^9}, {
   3.6332075681595106`*^9, 3.6332075700296173`*^9}, {3.633207677061739*^9, 
   3.633207678186804*^9}, {3.633207776485426*^9, 3.633207778534543*^9}, {
   3.6332079021736145`*^9, 3.633207903544693*^9}, {3.6332082434741364`*^9, 
   3.6332082454302483`*^9}, {3.6332083439368825`*^9, 
   3.6332083450209446`*^9}, {3.633208463343629*^9, 3.633208464593631*^9}, {
   3.633208532272726*^9, 3.6332085333837276`*^9}, {3.633281351671715*^9, 
   3.6332813541348557`*^9}, {3.633281882280064*^9, 3.633281883948159*^9}, {
   3.6332819819837666`*^9, 3.6332819831568336`*^9}, {3.633282143990033*^9, 
   3.6332821451731005`*^9}, {3.633282264008898*^9, 3.633282265908006*^9}, {
   3.6332824026128254`*^9, 3.633282403983904*^9}, {3.6332825866813536`*^9, 
   3.6332825899515405`*^9}, {3.6332833486989384`*^9, 3.633283350234026*^9}, {
   3.6332834255723352`*^9, 3.6332834266273956`*^9}, {3.633283527425161*^9, 
   3.633283528690233*^9}, {3.6332837481347847`*^9, 3.633283750511921*^9}, {
   3.633283860517213*^9, 3.6332838615842733`*^9}, {3.6332839956069393`*^9, 
   3.633283996869012*^9}, {3.6332841223111863`*^9, 3.6332841234352508`*^9}, {
   3.633284299694332*^9, 3.6332843016984468`*^9}, {3.6334664380888624`*^9, 
   3.633466449024488*^9}, {3.633700492886726*^9, 3.6337004959098988`*^9}, {
   3.633703419765134*^9, 3.633703434769992*^9}, {3.633703782379874*^9, 
   3.633703783402933*^9}, {3.6337042861906905`*^9, 3.6337042892118635`*^9}, {
   3.6337053370787983`*^9, 3.63370533851588*^9}, {3.633705559653528*^9, 
   3.6337055627317047`*^9}, {3.633705910307585*^9, 3.6337059116156597`*^9}, {
   3.6337865971781487`*^9, 3.6337866003583307`*^9}, {3.633787025943673*^9, 
   3.633787026895727*^9}, {3.633787143855417*^9, 3.6337871449264784`*^9}, {
   3.6337873177793646`*^9, 3.6337873201425*^9}, {3.6337874290647297`*^9, 
   3.633787430164793*^9}, {3.633787554037878*^9, 3.63378757855628*^9}, 
   3.6345006321986237`*^9, {3.6352655719536266`*^9, 3.6352655734697137`*^9}, 
   3.6629264028139777`*^9, 3.702026192774832*^9}],

Cell[BoxData[
 GraphicsBox[{{}, {{}, {}, 
    {RGBColor[0.368417, 0.506779, 0.709798], PointSize[
     0.0055000000000000005`], AbsoluteThickness[1.6], LineBox[CompressedData["
1:eJw013lcjO3bBvAQQsieSooQQpKEcCAkW5IUUVKK9lX7vq9TTdPMFNKTJCGE
kIQQQvYQQsgeQgjv/D7vefrn+Xyfq2vOOe7jPi2a9h7mjp3l5OTqu8vJ/e+/
//+rdY5U8r9fe+fQ/8CMXdcvTxSzFTD0kvGjfjlsJcRMXF8xRMQeiAjdXhfH
ZLOVoTFJ7d4UIVsNvh8lO6ZksTXgcjJMd0QmewSmKM1M7xCwtaAnnvu2Op09
GquuR+i6p7G10ZrdeqdLKnsc4nZN3R+ZzNbB97nZj18nsicipnLFVYMEti7e
Xqzv5xHHnoxnPj0DM2LYeig0tnq/I4o9BRZhN7zEEWx9vDmnNiI8jD0VZnbq
mhYhbAOUnNyUoxzEngaPmr2l17axDXHffW20rx97Oryiuk7t48OegbHKVTdy
PdkzoT56roW6O9sIBsUXy0Uu7Fkobtlwp+sW9myEbDgT57qZPQfT9jkKrm5i
A5I7v4pGbiRHAB+Dmr38NvD5XLw1/JZ0dh2fz8XkrbrhCtZ8Pg8N08Q3TC35
fB5+/fn7OWEVn89Hw9t7K8+b8fl8OGp3mP1axufG2CC/zWTiEj43hqKrfqKt
CZ8vQEnlEZu0BXy+AAVb93Y9NY/PF2K7naj65Rw+XwhzI4uaPrP4fBHyqkTz
DGbw+SL0eWnvbDONz01QPi1kQ6Q+n5tg2LPaxbsn8/liTNLZv6R2Ip8vhnsX
26i34/ncFHk99XoojuVzUyi8amzXGc3nS7DSqMJp2Ug+X4KCHz+2uGnw+VJ8
mPe0X+owPl+KouOfPEpV+HwZTo4ZmHV1CJ8vQ43TpYS3A/l8OUb4TVvfoz+f
L4d0qaOqdl8+X4EvVXOvLVTk8xUwSboU7NiDz83wtb3/pJhuZJihGds+FnTh
nzdDyIOM6rNy5GozxLSv29f0p5jur8SATTPK//0iYyUqTvZqUm8nR6xEisvU
KbO/katXoszm4KH1X/i+OQwi+9iGfuL75lB1TJu9/T3fN0fr9aGrTr/h++a4
mmK+8/Ervr8KnyLEo/6+4PurYCOn1KL+jO+vgolwT8ucJ3x/FbZOGDZ24yO+
b4Fz9zrvi2rg+xYwbTvnUXiX71ugWrkw4OItvm+BmJC6iy03+P5qPFdfsK7X
Nb6/GtclHQYTr/D91bh98PLalZf4/mpsl7pd8q3h+5aI0xCFis/yfZn9n4ZW
VvF9S0R9vVvbdIrvWyJE8mND1xN8fw2qA45i3DG+vwbHW33dVxzh+2uw96ag
xbeM76/BVvu1B6X7+b4Vbi5VOV9dwvetMNmnn9brPXzfCgaHAm/13s33rTA4
Ke66fgHft0bLBUdlm5183xqH/s0pi87j+9a4NGq6aJ+E71vj2AfPK7dFfH8t
fhh1WdaRxffXIiBeQX1UBt9fC/lRolnL0/j+WnjvqNq3LZnvrwO+ZjjvSuD7
65DSMMz3aizfX4d7n92uf4vi++vgKZ+yTSOC79vg3KgIjyWhfN8Gui/NjvkH
8X0bvPfqsrRgG9+3gfrpXN3rvnx/ParFag6/vPj+ejjdjn812oPvr0fSyifH
V7ny/fXQ0tJoiNjC9zfAePvSRQc28/0NyLO379q4ie9vwLgw2/49N/L9DfB1
m+tuuIHv20JlUtehTuv4vi30V+zpL7Li+7bw+zJy3YXVfN8Wc5r8v7SZ8307
7E3ObdAyI2vY4bpqau/Vy/jz7KDlszAj1pRsZwc9g3Obji3iz7eD+OavmNfG
5Hw7pIS/bVOex/PscGlp8hHTOeQmO3xXu18dYsTzN6L2wCW1g9N5/kZE7rS8
9MyA52+EuXto9UB9nr8RC8OnKphM5vkb8WVYwI7giTx/I56Fz44+OJ7nb8S5
i5HHXmjz/I2w6zzTUHk0z7eHr94mhWUjeb49tE2+jo7S4Pn2yB/TnHV8GM+3
h9neiSs+qPB8ewzMvWo1Upnn22PF2SNl1oN4vj3e3H9qKejP8+2hnmWy5FJf
nr8Ja/Jfpf5V5PmbcK/osLpBT56/CfYmu/+4def5m9CgeXxckTzP34RjV5t2
P+nE8zch4aGKx5B/e2j+Jtg+XR9n1kFu2oQ5zgXvEn+S5RywQe7ZjvPfyRoO
SNLtn//nKxkO2Bo+8dO0z2Q7B1R6TUzx/kiOcIA0qee2/e/I+Q44sOTUwZYW
nu8Ay6nTDbRe8XwHNF0M6Wn3guc74nBYmE5eE893hOVDg7yGxzzfEeWWO6wH
PeL5jhjrud/BvIHnO0JaYHM6/S7Pd4RgS+Gma7d4vqPsT7TQNb3qeb4j3u56
Kl58jedvhlmPmjEJV3j+Zth/HiF/6RLP34z2O20Tul3g+TJP1Nu94BzP34wN
Qbe3xJ7h+ZuxQO9m8IVKnr8ZH2+OfNT1JM/fjOt3zscvPM7znSA9tjcyvpzn
O2Hu12u1tYd4vhN+dRu7vudBnu+Epe5HZi8t5flOUCxydEvby/Od4DLe8E19
Ec93QmvwyMMDCnm+E2IGadRa7uL5zvDzHz1euoPnO8N12KRHj3N5vjOSEvUa
NCU83xnLZ4wdsVnE851RfLDXiZIsnu+M71tu5X0S8Hxn9Hjrd00/jec7Q/vQ
R9OgZJ6/Bd3mTh1UncDzt+CO6jydbnE8fwsMa3oLlkbz/C1YdlqArAievwUl
SednPQzl+VtgV7YjXjOY529B+2EV9S0BPH8Lgobodjrkx/O3wmnTfd2f3jx/
K86o9dg/15Pnb4X8ldN+SW48fysmfvmQdHsrz9+KSrXM92rOPH8rCm8WSDc7
8vyt2CBRzi6z5/lb8brj3aNftjzfBUdjB3ksWM/zXXDudOpywVqe74K4ScuC
Hq3h+S7ocFz6ZfRqnu+CgvfRx7zNeb4L/Fe8v1i1gue74ItK2Mhey3i+C4Y0
Tq5bY8rzXeGgIXe2cBHPd8Vzv2edvhjzfFcMdrmeNmcez3eFfPoZp9Q5PN8V
M7z2pzwy4vmuqNkl+DN2Bs93xcRDG08GTOP5rkjWHXr+kj7Pd4ProYNDhujx
fDe8uzCsYvMknu+GXXI2hcd0eL4bitvsG7uN4/luyJs63m7NGJ7vhsI1+ycV
a/F8N2z49Mz0pybPd8OvjLOHTIfzfHeo3zV2yFPj+e5oX+5g/3Eoz3eHoUi5
FEN4vjsGzls7N2sgz3fHvLeaI1714/my+6Odl0/vy/NlFoy6mKLI890Rd9Y8
sakHz/fAevOWHP3uPN8DVx4/+Zwgz/M9IP47MedxJ57vgQFmN+P1/hXRfA8o
uledj+8g53ugoe2j6eOf5GoPrIxcN2zKD3KTB+rLOmYktpHlPGGgefW/p5/J
Sp5o9jyzxuATWcMTZ2bfskx9T9b1xJRxHfnNb8jwxMTbUw2MXpPNPKHxcNtg
YTPZzhMdT0/Off+M7OmJGXE/jhs/5e/viQb30YHbG8kCT1gYIfb7A87jibKM
WY0r7pPLPOHbf0jY3juczxO77S9s7XKLXC/7vNFzC9bf4LyeUJGP1qqoI7d6
Qj4/+nP/K5zfCyX5M3u4X+L8XjhQ+p/L5RrO74VJLuXKo85xfi/cjN6sFHmG
83uhasdh88eVnN8LBQ4ZT6ef5Pxe2Bv2+5joOOf3QproTcPXcs7vhQhLiwUr
D3N+L8zbot9x4CDn94JSUNQfxf2cX/b99Kctdinh/F6wW7Dk6eU9nN8LP6yO
n9Hezfm9UK3m+za+gPN7IX12kO3rnZzfG5Wu59QXbef83hhhuUB7j5Tze2NY
ye/g7mLO741s5SdDnbM5vzc+rnzZ6XIm5/fGoO499ccJOL83At8YlyWncn5v
KO1L8/+QxPm9sfzv07gVCZzfG7qiyc8OxXJ+bxiMDokdGM35veFgX+GzLYLz
e8P435N9D0M5vzeeHWqZMDuY83vjyqTrP3cFcH5vDJmU0LebP+f3wYbNfT22
+nB+H1Sm2Cjf8OT8Prhr7dxL353z++Ba7HgTiQvn98Gqyzuu/3Xm/D4QPD65
w2Ez5/eBQUhAxZVNnN8HYbb1qpM3cn4faMw7VZuzgfP7YOPTyWf+ruP8Puj8
VeefozXn94Hp9N0J1yw5vw8UPLLWTbXg/D5IWdm6bftKzu+D0h3lj7uu4Pw+
OD3wQYr7Us7vi/+8LWPvL+b8vqjaNuoSFnF+X3x7Mdu8xJjz++LottzRA+dx
fl+0fJ1iHDaH8/uiu0qnfS1GnN8XPUt/r101g/P7wt1VzaJqGuf3hb66jWjs
VM7vi+cxRzSz9Ti/L+IdVL/L6XJ+X5RGpgxwm8D5feGy61/gg3Gc3xdWiW5j
F2pzfl9k/ruueWQU5/fFyStqmzRGcn4/tB9a8SFVg/P7oS3Ervr3MM7vh8av
ixq3qHJ+Pzg9/YsGZc7vh2sKYR8XDub8frg8var56ADO74cdRhUjR/Xj/H4Y
1OiwT9iH8/sh6EVlsLwi5/eDVP2E0LcH5/dDnbX59+ZunN8PrzZG5q+W5/x+
WCQ/J+tiJ87vh1t9Yq5P+7eb8vuhdcVi870d5FY/pIri1VV/keX8oXx42pTU
H2QlfyR5mwv+tZE1/LG+uH6q9xeyrj9StPaNfPmJDH8UVDy0tvpANvNHvoFV
w9W3ZDvZ53up7ZzTQvb0h/pMjQNHXpIj/GHqbNNV+wVZ4I8jdZcL85rI+f6Q
m7Uxpd8Tcpk/VqepVsY9Ilf7w1b0eUpHA7neH0vGN371usf5/XFt5J3fr29z
fn9orrm1ZMNNzr8NnbffeHHnOuffhvJrNeeX1HH+bZA/V/Lu3GXOvw2zVwWt
m3GJ82+D3jqdAYdrOP82TC8/0X/cOc6/DROmq64tOMP5t8H7wuI3Kqc5/za8
159dnXWS88vmOXx+oljB+behbJLNgrijnH8bNvpt+/rvMOffhoEDjN4ElnH+
bTB+XTC6bT/n34Yf9YX73Pdx/m04dnBGwJtizh+AzE3rUxyKOH8A1K91bXn6
H+cPgPc1neR1uzh/AMYtvOp3fwfnD4DL0Id7VuVx/gA8GmuuWS/h/AEoXKvz
fGkO5w9AcPrGt5eFnD8AktK30xdlcv4AHBNV19ekc/4ADJ7SeGBeKucPQLiT
wZ3qJM4fgBkqtZiTwPkDoKqX1HY6lvMHIFDk98komvMHQHdS9OTKCM4fCGnz
vpMzwzh/IAp2tiSdCub8gTi8WK9gZiDnD8Sxuki5Sn/OH4jRA+p3G/ly/kD8
6T4487QX5w9EhWjphdkenD8Qa/e5zql25fyB8NfzkJu3lfMHYsDQZQo1Tpw/
ELVL/1kudOT8gdh/Kux9rT3nD4SDRU3tEjvOHwilbpffXV/P+QNhUx272nwd
5w+Et8/XrvesOH8Qein1+mNtyfmDsCH+wownqzh/EMZfVT1jv5LzB8n2o1vS
6+WcPwg1keG5rks5fxBKHoZ9/byY8wdhRt2fjG2LOH8Qrpl+8/9jzPmDMGfJ
hoLoeZw/CD/OTR7YE5w/CE/2ONcJZnH+IDi0/r4yZCbnD0JwVnPfnYacPwh5
Caq5ow04fxBqL0lcD0zh/EGIWWwVYzCZ8wfjXjez51UTOX8wVvwMjFukw/mD
0UX1hmf9WM4fjJTNJrusx3D+YPS4/2TICy3OH4xhzsl3XEdw/mC0D1p0//tw
zh8M48c9NSKHcf5gGJy6caCXKucPRtL+tGiRMucPRvhh7NAczPmD0Vj75G/p
AM4fjHefNu427Mf5gxEy5nxGTR/OH4znHr/Pmyly/mB0XO5i9LgH5w/BqGl3
f27pzvlDYHLC+c93ec4fglvmxxfGdOb8ITjc7eTdfnKcPwQ2DVtKdv4ppPwh
uHb1TM2E32S7ECS8LNeqbCd7hiBr3Lwrpt/JESEIzrc7+uArWRACi2U9Xjl/
JueH4NC0qTbtH8llISjf/HhIwntydQh+P/ulrPyWXB+CI4fibItfk5tCEPMk
8J3hS3JrCHZ7Xau8/JwsF4rrvkG31zaRlUIx50vgpPePyRqhqGirqQ99RNYN
RWy8xfG+D8gIhe8xzRe77nH+UDxKHWWhf4fzhyJTxbrnpZucPxQdW452XXuD
88ucOGXhhzrOH4o/CXVXI65w/lB89AsUDazl/KFYaDelqPgC5w9FZ6uvv4zO
c/5QFLodFt6s5vyhmHh4i8/mKs4v87T+Ob9Pcf4wnOiz+5/gBOcPg8MS1f2j
j3P+MCyXc99ZWc75w6AyV3TP/DDnD8NbzVTzNwc5fxh8ji8ZELGf84ehZfBV
5SH7OH8Y/q2W33SgmPOHoSOp9fOCIs4fhl11CRce/8f5w2Cgd/Gx3y7OH4ak
27tm9NnJ+cPQXjuwsSiP84fBarzyuTlSzh8GxYG73zfkcP4w/MorX+edzfnD
kdQ0p69iFucPx5Gfc7oXCTh/ON51OTAfaZw/HLqq0TUPkzl/OP6uq0j0S+T8
4XB4sTBLKZ7zh+P99THP9sVw/nAcMLLwWRTF+cMxd8mFxS/COX84zg31dQgP
5fzhaLhkfV41mPPL7vt5bK4I4Pzh+Dz/wLLV/pxf9vOr+gZ+8eH84dC4lNyS
7sX5w9GzWi1vggfnj4DNxlNZV13JChHYcN3uxpat/Dwi8GZctxUKzmTlCJjn
Fvbf48jPJwI+xlNVFm4ia0egfMkhx5d2/Lwi0HGv37eYDWTDCBxXNKvVsuHn
F4HGAY5Pa6zJJhFoHmA6w3ENP88IXNdvb+i6mmwVAfWdzqeKzPn5RuBFsPDZ
IjOycwT2t/kuebOMn3cE0qZ0+Zm0hBwQgTGbDN/qLObnHwHxgd7DbywkJ0Qg
aW5Ijpcx9xEBbZPQVQPnkcUR0PrUY9XxOdxPBE5sUhWtnUUujsDu2yVqf2dw
XxEY73bo1S5DckUEBtlqty0w4P4icLhBYcHbKeTaCDT0WPogbTL3GYGnI96V
TZlEbohAkcXTqw063G8EpPWa48LGkVtk57X7ro7U5r4jYOjhX3Z5FLk9AiY/
gho8RnL/kbAQHp4/WJP7j8SGoMFfKtW5/0h8erzzxSY17j8Sg9sWKfdS4f4j
4filu+DwEO4/Eu19HpiuHcT9R8Itotyk8wDuPxLvQ7MSS5S4/0iozPHovaoP
9x+JcR2487sX9x+J+g+dnhT24P4jsXjZvnHLu3P/kbCxMDj5Q577l53PykvZ
1Zn7j8STefd2LZHj/iPhmf/457c//1H/kWjI2CfM/01OiITPquneS36SBZEY
MSIi8/t3slj2vGYGftvVRs6PxPfGYbnLvpCLIxG0wCn65ydymWz+keUHdn8g
V0TiP6drqubvyNWRqMtvvPq3hVwbiZc7/ar2vSLXR6JzUcZXq2ZyQ6Tsz6Ox
Lt2ek5sioXF92qjyp+SWSLzwLde0f0xujcRoHYmd0iNyeyRypj19VtVAlouC
66Pw3W73yApRWGfju0/tDlkpCoX/jn69epOsHIWevWaHBd8ga0ShoabrkvHX
yNpRaPLptvbRFbJuFPxsp+9LriUbRsH/Rs5so4tkRGGuourAD+fJJlGo3FA5
fsdZslkUrJT8YlecIVtFobPLbM1Op8l2UdA/0e/f4ZNk5yi8WdCi7lhB9oxC
sc2piCHHyAFR2LY4RuvKEe4/Cs+tjHqGHuL+oyDX0DhZ9yD3H4WtA21zX5Ry
/7Lva1O5MKeE+4+C9t8PU5YUc/9RWLb4g/2/3dx/FDakHrl95D/uPwoClRlx
zru4/yhsnxsUNGwn9x+F2lVuZbfyuP8oPCxQ1E6Qcv9RUIlc+WyWmPuXff7c
qY1fs7n/KPwzOKRcksX9R+He0SqRXQb3HwXT/mssh6Rz/9FYsMtnzfUU7j8a
kyt6S2OTuP9oyO9XV5+VwP1Hw+Dezhdtsdx/NC4mJb0tjeb+ozF9RIOeYyT3
Hw1pW2TlsHDuPxpBayPj74Vw/9H4WHojKz2I+49G6oLNz0wCuH/Zz4fN9uzs
z/1Hw/bwSlT6cP/R2GwkWenvxf1HY2ZAn0JdD+4/GmrnSqa9c+X+o3He30mx
aCv3Hw3vr7NGbHTm/qPRmj0mUG0z9x+NlMph/Ro2cf/RUL449G3WRu4/Gu/7
DZI3s+X+o/Hqn4Kt4nruPxrOrR9/1a7l/qOxwbj6fqwV9x8Nw/X+3+ZZcv/R
eJPX00LOgvuPRouj/9fTK7n/aExRPXI7eAX3H41VGifbpi/j/qNh/iDGst2U
+49GVYniz2Mm3H80Sn+aNvot5P5jcGz8dLmpxtx/DOT21Du0zeX+YzDxVs+e
5XO4/xjZPjz75DOL+4/B5rtLB+vP5P5jYBW6KLTNkPuPwV/fK1pHDbj/GAhH
3VD01+f+Y9DcvnzqND3uPwazrefvaJ/E/cfA/dDuRScncP8xuObqMTlkPPcf
A8MfknWzx3L/Meh3Wv2i3BjuPwYY/8PzvBb3H4PJB9Vs4kZw/zG4dywhfrEG
9x+DvWX6XxXVuf8YFPRS2Vmvyv3HwHSaXrJwKPcfgz3/+R+3GsL9x2Dh2aaR
wwZx/zGY0Wlr/bP+3H8M1O72Ol2kxP3HoMfBM29c+nD/MSjsFG45WZH7j8Fg
zO/yowf3HwPFJ11bK7tz/zE4uaJaLbor9x+Dhz1cExd34f5jUBzZ2UCpE/cf
gzc6oSPu/y2g/mPRHHl3+Y4OskIstv6QP+X4i6wUizr5rk4T2snKsXihecP8
2zeyRiz6XLIJO/2VrB0LXbc9b2I/k3VjcTi1WLj8E9kwFhEF1uFDPpARi/6j
y/c2vSWbxMI269CAkhayWSyeOy457fOKbBWLgqHBRbOayXaxGD1+xo3uz8nO
sQgaEjXt1lOyZyz0bZY+zXtMDoiFy7bMi06PyBGxqH697IPeA3JCLMx0Alb9
vUcWxKK2pufPy3fI4lhYTP73OPsWOT8WRV+Wd7avJxfH4lviV8eJ18llsegc
+Erh91VyRSwU52m+u3SZXB2LJ07bFbMvkWtl38fNws3+Ark+Fgn35/TWPU9u
iEXSWOv3f6rJTbEobJH0rKsit8TCUPrbSVpJbo2FTs02+S0nye2x+Pi+e9O0
Cu4/Dq65u391O8b9x0F9janFvSPcfxzkij+9332I+49D5uD0Gr+D3H8cGsaP
eLRgP/cfBzuvAt3B+7j/OEzz6nHhVTH3H4cvR83Ex4u4/ziUXvEqSSjk/uPQ
bebm39YF3H8cNLPGJI/P5/7jsNf2oPWf7dx/HGon/Nh8I5f7j4NhcvvhXRLu
Pw4Tu+2f5ZvD/cdh84Q+3Rdlc/9xGC0Y1Fcli/uPg0FV5eoPAu4/Dk8X/XlY
ncb9x+HH6fodwhTuPw63Dunuck7i/uNgdnTwc6ME7j8O19eGbOwXx/3HQXfq
uuGvorn/OLy6X6p6KpL7j0Pjva2WgnDuPw6JF9NuOIZy/3F4ObN//Mxg7j8O
HnUfQ/oFcv9x0Omjfui1P/cfh4IcycgqX+4/Ds//rb0j9Ob+4xH8ZN15F0/u
Px4JV7Nb57lz//EosO1so+LK/cfj7ZTcrl+2cP/x6PXc+sNlJ+4/HjryhgMK
HLn/ePzVn7QtaBP3H48jfacPXbWR+4+Hgu6Kn+Ntuf94GOq5DOm6nvuPR88j
cT5P1nL/8ahZkdu7wor7j4deUcHLDEvuP1727yPRbxcL7j8eP396rFhozv3H
I27q2GcaZtx/PMbvOVX2exn3H4/lnzSq7i3h/uPRcMC8x+HF3H88psWbZqYu
4v7jYafS2XrLAu4/Htd7+qxfMJ/7j8e236KdmnO5/3g8SXca/nc29y97fq5P
Gh8acf+y56//7f7xGdx/PBzSditlG3L/8TAY/ibO24D7j4dy6okZZvrcfzwK
w5R0Jupx//HokL5eq6jL/cfjSqLhpbcTuP8EGH7t8Lw8nvtPwNfwiVbFY7n/
BOg9uBgSP4b7T0BZ8Zknm0dx/wnYJ+4ftnAk95+A5lUn1o7W5P4TUBi737fb
cO4/ARUPWq6+UuP+E+DW4WB3SYX7T0CuVFWvWJn7T4B0Y7e5iYO5/wSY/FNP
3TqQ+0+AwgjbwUv7c/8JOB9Q3ThBiftPwIvDRk19+3D/CbCMuKbxpRf3nwBR
huuOOz24f5lzBlgf7879J+Dh/EozaVfuPwH2JnaxoV24/wSUr/n53a4T9y/7
ea3I3cb/dlH/Cdi86bNA+w+5QuZL808o/iZXJyCoq7f653ZybQIqb/lV3/1O
rk/A9WaTnSfbyA0JuPW5+eTOL+SmBPiVzR8Q20puSZD9frKheOtHcmsC7gzX
DTJ7T25PQAAOJRi8JcslQvDl0W21FrJCIqw+7V3X5RVZKRGi1oEab1+QlROR
VTZY8+YzskYiBr8t3lDxlKydCH+rCw07H5N1ExF33DE9/hHZMBH556OjPB6Q
kYhd04ceXnOfbJKI9/eGq+Mu2SwRDtYZF7Vvk60SERjutK/fTbKdbL5CXt2v
62TnRJQe1h7XXEf2TITBnO41166QAxIxwX2y9HgtOUKWX25X6a6L5IRENB9f
8Tu5hixIxETLaXH+58jiRHRsX7lsYzU5PxEbzMVmS6vIxYl4ZdBVMK2S+0/E
wb6ZvUae5P4TsWqX4fk+Fdx/ItrKvhz7dZT7T4Se/MlXr45w/4mYsTHB/PYh
7j8Rx9LW/DpzkPtPRMMqzSel+7n/RKwOePpHso/7T4RjTbJ1/F7uPxHVchqf
ffdw/0ko/Z5dY7+b+0/CR4/Xt83+4/6TUGfQZ/icXdx/EvoPli+asJP7T4LS
g3POatu5/yTkLTF26pXL/Sehz4yoXb/E3H8S5nn5D3kr4v6TkFOlcvmBkPtP
Qusn52OXM7n/JFTcXvv0hID7T0KD4dv5JWncfxKqPyo1S1O4/yRsulB7JjmJ
+0+CYWqv+yEJ3H8SjIbcHusex/0n4a3+0ArbGO4/CYsq7keujOL+k9DooxA/
P4L7T8LBGbsvTQ3j/pOwomnPfO0Q7l/2vAx7/lYJ4v5l30/54ofeAdx/Euas
vqvayZ/7T0LL+cmxbT7cfxIezrg7tsWL+09CpeBEj0YP7j8Jh/MatOrduP8k
bDXQCa5x4f5lfRgcUDyxhftPwnpfqwf7nbj/JERe0XpW4Mj9J2Nm/95a4k3c
fzJqRvUqSN3I/SfjyVPlddG23H8y6lR1VwSu5/6Tse6oaZjHOu4/GXcS7Fsc
rbn/ZHT38Uq1WcP9J2PRSi+3Vau5/2Rs7WSTYLqK+0/GlY3jn8xdyf0nY97K
B+7TV3D/ydA/aDtj8jLuPxkx6yowdgn3nwypweNIzcXcfzIcNGv/DF3E/Sdj
2R/v8v4LuP9kmJTe391rPvefjFql1pvyc7l/mXsfM/w7m/uXPZ+4kQ9/GHH/
yai01Tv2eQb3n4zJoY117wy5/2SMr1FVf2XA/SdDT+Xt3iZ97j8Z5o5zPR/p
cf/JUElR9bqny/0nI9/Pu/TmRO4/GUE9MOKaDvefjOpJYbdqx3H/yehzc/Tp
Gm3uPxlJ96Y8rx7N/Sfjxtidc09rcf8p6HnU/tGJEdx/Cp7bBxw8psH9pyBG
/eHpI+rcfwryb0d2O6TG/afA2X1L4gEV7j8FwkdJC0uVuf8UrFdomlUymPtP
Qfhze4/igdx/Cgytej8q6s/9p2CF1YOI3Urcfwq636q2K+zD/adA++jpoP8U
uf8U/Pt8+XpBT+4/BWsDn9oUKHD/KUgyatcq6Mb9y77vhD5jCuS5/xQsnK26
qaAz95+CzvZDHxTIcf8paE/unPjf33zqPwW9yuq9CzvI+SnIPRcq2v2LXJwC
QUWXtqJ2clkKLOJtkou/kytScFsryqakjVydgsB4d6fSL+TaFMwsUi090Equ
T0FqQPS4Qx/JDSnY/H3n8yPvyU0pgLLLnWNvyS0pGHz/yb8TLeTWFGzV+eZw
+hW5PQWz+xd3OdtMlkuFcvTnRzXPyQqp+Bd49UNtE1kpFWFfJk2/9oSsnCr7
96Zy1c1GskYq5KwjQu49JGunYjfsfB81kHVTMWb74d1N98iGqdjh6qX06g4Z
qSjaLyp/d4tskor1tmqZn+vJZqmwjewo/nGdbJWK+gGTf/6pI9ulYu2Q8ij5
q2TnVKinhi/odZnsmYqr/qlz+18iB6TK9uG+/9AL5IhU9Dpo9VLjPDkhFZFd
eqZqnyULUrHz/ks33TPcfyryJr2KNzzN/adCT6nrI5zi/mXnYUZOi09w/6kQ
RcTpmB/n/lOxUe3xuHVHuf9UnLGaYe9whPtPxTcj8S23Q9x/KurqW4O3HeT+
U5GmNntD5H7uPxXdxgYFJu/j/mXf/9+Oa9l7uf9U3NxbtDZ/D/efClO9ZI19
u7n/NFT9t3D4sf+4/zTE9bhteXYX95+GUI9xl+p2cv9p+PdsoWfDdu4/DS1u
I8ybc7n/NIg1jru2Srj/NHzt/u9MRw73nwYbvbYlPUTcfxpOHRAoDRZy/2kI
SLnee2Qm95+G8Ed75usKuP80zCodfHhWGvefhoK+g6yXpHD/aVAZst3QOon7
T8OOO8VmTgncfxry1+rt8ovj/tOgWjllXEwM95+GGMU97zKjuP803LONe7kr
gvtPQ8aVq0MOhXH/aTiy0SuqOoT7T8OZGV6j6oO4/zQcdbkg1xTA/cu+Xy/n
ga3+3H8avk1aZSfnx/2n4ebniGYlH+4/Dcec3+VrenH/adDbn5Kt58H9p2Fl
w4Zz8924/zQUdrEZs9qF+5c9r8VhNZu3cP9pOHz+jCTAiftPx4A0lT1Jjtx/
On6dT3ift4n7T0dopPzWgxu5/3TMfBE//Jwt95+OJd169767nvtPx3KFNL2W
ddx/Ouy7dxX8tub+0zFuhOuovlbcfzpqt53+MsKS+0/H0zFffxhYcP/pyDbv
PnWJOfefjkzltr22Ztx/OuRyj1j6Luf+0xH3e87MxKXcfzosbbLW7DDl/tMx
uGnPviMm3L8s795t0y4v5P7TceRxx68nxtx/Ojx3Tv7eNo/7T0fLAKWxveZy
/7K8dplZmnO4/3RYlxyeajiL+0//3+/PfVfM5P7Tcar+qMbm6dx/OuR/p2wJ
ncb9p+NB1ds3wqncfzr8jS/vKp3C/adDXD4io2Yy95+OSMPPxxsncf/paP05
cfC3Cdx/OkaNvLevtw73n443T5oCRo/j/gUIs1ocOkebLC/A3lM9TliN5vdB
gDJ9NR1vLbKiAOtbg+4lj+D3Q4B2VY2K3RrkgQIsf9n15hl1fl8EKA4arflQ
jawmwK2eIcVtKvz+CKB6Qc6p71CylgDmDw7YjBvC75MAF7ZFJC4YRNYRwOSm
xwe7Afx+CaAzZFtCSD+yvgAIFqwV9+X3TYDHk45tKu9NNhLgjtPz/+p78fsn
QIhlX9UPPcjGAuyfNO1yDwV+HwWoHGNxYHQ38lIBYnzsrsyX5/dTABsTy2Eb
O5MtBFBvnLQnTI7fV9nzuHL9huGfnf9vGwHy9T9W+f4k2wnw0fGw6qFvZAcB
vl3r++rDZ7KzAN6Pfw0b/5HsKsDwbs7nnd+SPWXf7+SSe0WvyL4CyHtILV8+
JwcIcC7HxFjrKTlEgPIS052bHpEjBPhPPdvpv/vkGAHMXNS2v7hNThAgqsfd
OVr15BQBFHyOrHCsIwsE2D2itK6oliwUQEt45FhLDVksgIVxVe/xZ8l5Avwt
q77pdpqcL8AXq4OdD50gFwogVxmW33aUXCzA97Uj9xkeJpfKvu/xjBGhB8hl
Ajy0qOp2roRcLoDnse1ruu8hVwgweaPWoGX/kSsF+Plw4ZysneRqAXJKft59
kEuuEaBpzeQHGmJyrex9cHlu4iwk1wlQ79FpVJmAXC/L+ynKrT2FfEeACL91
I+Ymkhtk/aSHz0+KJTfK9unqi/rbkeQmAQwqQq4MCyM3yz7v5Wxd5yByiwBr
X6h3PuJPfi+7b9wPf73JrQJ05PZ8u9iD3CaAWui/f9ku5HYB3oU0Rz53IncI
MG/yAY9JDmS5DPzVXXk5xI4sn4HvA86lXbEhK2Sgl8+3M8rWZMUMDGl5auO0
mqwk+/ne/o7HVpIHZiAsovRB1+Vk5QykNW47sdqUrCabd6ZOvmghWSMD+y7v
PPV9HlkrA56Sl48XzSFrZ0C7PtNFMpOsk4GSvnkO76aRdTNw9de32ln6ZP0M
uE/NFgt0yYYZcHZwv/1Ch2yUgcwJ/oHTxpKRgYvTdiUljyIbZ6BhXHO3Jk2y
SQbyD075qK9OXpqBHx4xSFIhm2XgwOCrf54OJltkIG9FxyiDAWSrDGRcUjyR
0pf3P0P29/HPx1704v3PwDedHcNnKvD+y55PgMLXTHne/wzYndWa/E6O9z8D
L46/fjD/zw7a/wzY9F34Ie8n2TcDomB9l+/fyAGy+4f2rDL7Qg7JQOxmYVHJ
R3JEBq6v/LSp6ztyTAa6j9+fbPeanJCB3yXnhlW+IKdkwDVZS0W5iSzIgFb8
pQjfRrIwA2+t81febCCLZe9D9X8pE++S8zKwK+Di5JSb5PwMKM/9g7fXyIWy
8wdGJ02ukItlz6dz0PY9F8mlGbgTtvdtt/PkMtn361u9a/MZcnkGRgUdPnfx
FLkiA52j/JaNqSBXZmDphz9zE8rJ1Rk4FoX8N2Xkmgy09tBzXrKfXJuBw0su
SfbvJdfJ3od+3/SVisj1svd1dNl0nwLyHdn7tPrDnns7yA0ZMHfdFT4jl9yY
gaPTzlbvyCE3ZUAcN9eli5DcLLP2kHBnAbklA+s/GnRcSyG/lz3PvdnPpySS
W2Xvm462njSW3JaBZUtevJWLIrdnYPzDU4rOYeSODNQdKMq5EUSWy0TVTnHy
tG1k+UxIY+JadvqQFTLxeqrjAQVPsmIm9FLHPvZyJStlQt6x1veRM3mg7OfF
Bn4LHMnKmVjbdcuTgxvJapl4Hm9RprKBrJGJn38/vI1dS9bKhLrpuLTPlmTt
TFxe/FeyfhVZJxMeTzf0ubKCrJuJiA94Z7CUrJ8J3zUS3UITsmEmyjqtf9Jv
AdkoE7tvRrSFzyUjExX7f3p/nEU2zsTy0Err9TPIJpm4qF1VXGdAXiqbJ/lq
azSFbJaJOydWhpdOIltkQs3vWrdhOmSrTOw9vu57qjbZJhO33D8v+6dFtsvE
s4To3l6aZAdZ/m/dpr4YRnaWff5/njWrVciumTCOO3qqdjDvvyxf2hUVowG8
/5kwKyt8drAv738m7J4aKmkp8v5nYkC/kCKxAu+/rO+Zmwp7d+X9z8RIyxc9
ojvx/mfiptXne+1/ttP+y2wU1cvjF1mQiYUdSXteficLM7EsU26fzVeyOBOd
ft8fdOcTOS8T3lO6tSx5T87PxInpEZo1LeTCTDQpzjxn9JJcnIlvpeOvHH1G
Ls1Eu8qi6ZOekMsy8d4qqu/eh+TyTFzfcmvpyPvkClm+lTqft98mV2YCg2I7
lOvJ1bL+T950F9aRazLxxqS7idJlcm0mKi+pJKRcINdlog86TepxjlyfiXOn
DhrFVZHvyPpYoHqoyylyQyaOvDFMiTxObsxEZvmfa/+OkJsyoVG+wT+sjNws
6/+HWeyfUnJLJsxTL/8K2Ut+n4mg+NP3OnaTW2XP+4fm0NACclsmwj+9O/tn
B7k9E9XRSjfDcskdmThWG7NQTkyWy4L8nVkjooRk+Swsr9R1kM8gK2RhksRc
MT6VrJgFw2ixSs8kslIWOrJ+pKXGkQdmodMrhy39osnKWbgpvLs3O5ysloU3
lbPNVELIGlmoCc622RlA1srCrU/Xr2v5kbWzkGDYVFTiRdbJwkr/qmZdd7Ju
FgRXNiQc30rWz8J/a45lzHYiG2bhBU7KXdxENspCYYnt3WV2ZGRh8sncvvds
yMZZuJe96eAGa7KJ7Ps4lJa/Xk1emgW7FS7DvczJZlk4GZb96ddyskUWeg7T
GBW7hGyVhejVctV9Tcg2WZhnMb5aaky2y4LDQtGo0XPJDrI+1hq0HppFds7C
lCo5jdkzyK5Z+FvwtvyKAdkzC5unvzmwZgrZNwsuRz73fjmJHJCF7sY/b3rr
kEOyoD382y+5seSILFQFPkxIH0WOycL+xB3B6iPICbL8sQa396vz/meha1FO
+ixV3v8sDBx5vOzaEN7/LFw3SDLYMJD3Pwttqt00Pynx/mfBuI+GZ0Rv3v8s
+JteG9m/J+9/Fgz6dDEq7Mb7n4WJ4mMVBl14/2Xvl/ZjyeV/ebT/ss/76/LU
poNcnoU0G6vE1nZyRRacY3NyYr6RK7NgU6nec+gXcnUWXi940bT/I7kmCyFO
D1XnvyPXZiHZ6efJhtfkuiyEpk6tcm8m12fhsGbMqK7PyHeyEOf2sDX3Mbkh
CyanJmhMeUhulH1fS58jV+6Rm2TvT1J+if1tcnMW3u0u6fr7BrklC12+x9Vk
1ZHfZ0HvyrjXOpfJrVnY4Z3sdvECuU32fmLHGrtz5PYspMZa7f5VRe6QvU/Z
By2zT5HlhLA4L3bRrSDLC9Hq0KP5ajlZQYhfN76fcTpEVhTCbp3lvy4HyEpC
dLYdVpBfQh4oRM2UucWz9pCVhfCdcrzfo//IakI0Vfg+CcgnawhRN9yjz5Dt
ZC0hftTk7joqIWsL0bdba46FiKwjxNm5Gz9/zSTrCnHgfvP+rHSyvhBe2p7X
pqSQDYWQZrevuJNANhLicKTPVL9YMoSYYXYvdHAU2ViIfY6Dx1aEkU2E8Bwz
dtraYPJS2fP53aW4YxvZTIg407zgnb5kCyESgl8fmudFthJiXvtD01duZBsh
voxzXZi0lWwnlP19VlA40YnsIISa3SzH25vIzkK8m+mcEGBHdhXCJqJbH/X1
ZE8hUvJ6fz9vTfYVIlrOB1styQGy+cN0PiitIocIUe0wseP4CnKELM9iDzfb
peQYIU6gGd0XkxOE+H46yv/gAnKKEAHT0MdqHlkghLxWf4VOc8hCIex/f9hU
MpMsFsLY4LKmhSE5T4jVyyVz/+qT82XPv2rV+eLJ5EIhkjp9LFo1kVwsez7C
9e//jiOXCrHjW05WyRjefyFsCzLzLLV4/2XPQ2V+9y6avP+yz3uy4/bBYbz/
snweuZ3Wq/D+C7HFbGJGzyG8/0I877IsqmIA778Qjn0+3NmsxPsvhNa3LomD
evP+C7FwdvyOmh68/0J89HQd5NuN918I/UF7P4zswvsvhEq53pg7/3Jp/4XY
ff/v2ZgOcrMQtT27VE39SW4Rwv2Bvurrb+T3QvjXJz4QfyG3CnE89Ee76Sdy
m2xfPXwC/7wjtwvxz+Dr2rIWcocQIZtct296SZbLhmr8HQx5TpbPRqC+5oKr
T8gK2Rj7b1FJ+COyYjbKg2d76jeQlbKRN+eX6M0d8sBsmD3zVN95k6ycDYP2
nG6rr5PVsnFAzXFFr6tkjWz0aLnWfvYSWSsbCW2XOgfWkLWz4fLYxE33LFkn
G42zFxq2nCbrZkPu2NFN+SfJ+tn41JTyyeo42TAbxzacfdSvnGyUDfMbJtpX
y8jIxonbyndj9pONs3G395jns0vIJtmI0tiy4mcReWk2Mg/eUSv/j2yWjeu2
tqYe+WSLbLy79/f+uO1kq2yITxVfeCUh22TD/6j5gP9EZLtsqLt9qbbNIjtk
Y3BK6HU1AdlZlrfyzcyHKWTXbLws0ekhTiR7ZkPY2cjAMo7sm405Xr3PD4wm
B2RDb7fo4O1wckg2Di679jszhByRjTcqe/aYB5JjstGtauiR/v7khGxovFFR
v+1NTsmG8Yr8liwPsiAbvoU7+692JQuzUbS9T97gLWRxNs62Po9pcCTnZSPf
ov81qT05Pxt9IjN919uSC2XPc6J1sIYNuViWb4jNsxdW5NJsKHwXFO1ZTS7L
RnXshysu5uTybKyIdlquu4JcIctf2qb7bQm5MhsPq5K8T5qQq7OxP2j4gIgF
5JpsdM0v7r9wHrk2GxNbVb0U55DrsrFxgsfE2zPJ9dmoVxGbSg3Jd2T7EJJy
YeNUckM2mobM2zlWj9yYjR2HD9z/PJH3X5Z3QK37yfG8/9mw7RLjEK3N+y+b
b9pQsXQU778s/+GTLoNH8P5n40hXzdAmdd7/bLxV6vShRJX3Pxsm+Wan/JR5
/7PhGtm1BYN4/0Voihrko9if91+E4b7+Ng19eP9FkIxSLyzsxfsvwiHnzqZe
Crz/IlT0Hbp8dlfefxG+fFhT1qsz778Igvvlng/+Smn/RTi5a1T6nt9kDRFS
RuT38m8na4nQZ7LKK+NvZG0RZu9OVB/4hawjQg+r5vIXH8m6IpiO1Nh75B1Z
X4T6Z3q/o1vIhiLYe/TfZ/GSbCTCgeLyilHPyRDByqWv1o8nZGMRvmUrf6h9
RDYRQUHh4oDcBvJSmQt6i93uks1E2LDgZSBukS1k8+7MOzHgBtlKBBs9NcvX
V8k2srzzncxO1ZLtRBj0YWhx+gWygwhDBo1b73CO7CzCjoJUj+lnyK4iFIbO
eNqnkuwp+/n00aXNFWRfEe5VL7p38ig5QISDf7LWZxwmh4hgN7nTPOeD5AgR
pCax0XNKyTEi/NYdPGLIXnKCCEoP9g77tJucIsura+B/qYAsEGHFmEPj83eS
hbI+DirNDswji0UQnzTdby4h54kQYbQ6UEdEzhdhwtjRBd2yyIUinPM7MuZZ
OrlYhGXKX3tUppBLRbja/ZFJTiK5TARdo43N3nHkchGsDwQ3Lo8mV4jQ30pj
8vgIcqUIw/QXPO8eSq4WYfzspk/NgeQaEW55v7Y+50+uFSH/hplGvg+5TvY8
VvWfH+ZJrhdB2KF5zsaNfEeEyDq/7TO3khtEGFHT5a6KE7lRtj8vzzr/2kRu
EsFSv8jqoR25WYRx5UWFJ9eTW0SYuPXE0ty15Pey98nmjlnIGnKrCKKMD2Xr
Lchtsr77/Xads5LcLsKWl19iNJeTO0TwHXy1vcsSslwOPA8G1r5aRJbPwbtT
bV8vG5MVcuBgohe8fy5ZMQcL7bU3ZMwmK+WgZci1PL+Z5IE5SAsYPG2tIVk5
B/7CXzpzpvL+56AmxCNMS4/3Pwdx813G95zE+5+D879fTGkdz/ufA6cTN3Lu
afP+58A8Q2vN6VG8/zkwkzR4FY7g/c+BSsuz18nDef9zYJltcMJHjfc/B3kn
6l6uG8r7nwNvd6mb8WDe/xwsuJ5tNmEA738OAtvK0wYr8f7nwOLPhzFyvXn/
czC42zS1tz14/3PwSifO5U433v8cPBLcHHSmC+9/DtpX9lUtkeP9z4FOxtTg
7D8S2n/Z9/WcYRD5i+ycg3n9By51+0F2zUGJtKLSuo3smQO9ieoJCz+TfWV5
vsw4MOUjOSAHr3t3naT5jhySg4493j37tpAjctD/TSD+NJNjcuD+S+nmu2fk
hBwYd5tY+fAJOSUHR6dd6nTlEVmQg1snb+060UAW5iCzcmHe3rtkcQ6ebx36
WXKLnJcDQRvyk26Q82XvV+KRvcF15MIcKKx16u12mVwse75i86sbLpJLczDE
3+WF2XlyWQ4ixhSvnl9NLs/Bgaa/mganyRWy9/meo8nYk+RK2fPB7Vq14+Tq
HGy2mPWfUjm5Jgf3TaX35Q+Ra2Xvq02T48/95DrZ86rpuvxjCbk+R/b3OznB
iz3kOzlQDr80/kEhuSEHRkvMNG/sIjfmYMf6DM8LO8hNOahuixhamUtuln2+
2SC1I2JySw6+HDQOKMkmv89B0equEwsyya05WB+9bJY0ndyWg5khA4oyU8jt
svc5ZplzciK5Q5a/6XN0TBxZTow99763h0aT5cUo3W9+aVsEWUEM/f2/P3qF
khXFaBnW4uEaRFYSw2xxH1OnbeSBYjQHOoTa+5KVxej5u6nHBi+ymhhKQ4M+
WbuTNcTQ1Rw90dKFrCVGysZHF8ydydpiTBsrOLbCkawjhnbtDLll9mRdMRam
3ywwtSXri2FXb7rDxIZsKPv8J3lfFlqTjcSwUKzaucCSDDHsDxbuNl5FNhbj
ptoieWMzsokY8vtyT81fRl4qhukh8dX5pmQzMRrj9fWNF5EtxHgS7/jN2Jhs
JYZNrxF9F84l28juu9lFLppNthMjoceQpYtn8v6L8crIyGOJIe+/GIMdL75d
NpX3X4zKpn1VZnq8/2Ks7fvi7apJvP+yPCvtPdbo8P6LMVVBY+m6sbz/YgwR
9Y+0Hc37L8aMDbp9HEby/otxrMbjq7MG77+sj4mXdN2H8f6LUdxpwkUfFd5/
MZ4X5hwJHML7L0Z7+J/28IG8/2Jk/LYQxfXj/RdjXqQwObUP778YUcGHG4S9
eP/FOLl6d2ieAu+/GHohm4IKu/L+i6Fl8+J6aWfefzH2b1INPvpPTPsvxt1O
ncOrOsgVYiQXpT689JNcKcaBc+WpN7+Tq8XoVOsmfvSVXCOGztiDv162kmvF
OGftUd76gVwn+/7XCy/8fkuuF6NPx4KJ3VvId8TwtV78sf9LcoMYh9bv7jr8
OblRjKYIM9/xT8lNYnQzmjvDsJHcLEa/Hu5rFjwgt8jeL/trV83vkd+LMeLC
6hy72+RWMQSlf06415PbxDgoOjUl9Bq5XQy5znHyKVfIHWI8dlulk3uJLCdB
2lqVfSU1ZHkJjBffjDh5lqwgwaBK9/1XqsiKEsgZvNF9dIqsJMH7GdN6va8g
D5SgZMUKoz9HycoSfPg5pqbPEbKaBKuqjxdolJE1JLAf9+2+3n6ylgTR1fc2
LSgha0vQX3HVQqs9ZB0JkGMX7lJI1pXA4MO3PuG7yPoSdEh6fMvcQTaUIGpc
5uQ9uWQjCQp04mpOicmQ5ZvUuL8+m2wsQfzZpA8vM8kmEkT6JkT/TicvlcD/
wVWPfqlkMwkuRi05PCaJbCFBaZe/prPjyVYSmLU+mL46hmwjwYXHd8NcI8l2
Evzd2DI0JozsIMG9AQq98oLJzhIoJY83Lw8gu0pgbrf4U50f2VOCyROsnr/0
JvtKoJayfPw/D3KABO7KI68ou5FDJHB1r6vS20qOkGDW+Lk9ljmRYyRofb9t
r5MDOUGCAHOnnVEbySkSHPrd9d32DWSBBDaJpikn1pGFEgzePj76rhVZLIHn
g503Pq8m50nw+Nl2rz6ryPkSlK9V2zLejFwoge6bfsdMlpGLJfCe4me12ZRc
KkFMk5FZzCJymex9EttuLzDm/ZfgSJc7c87O5f2XYF2dYFrTbN5/CVryUmL+
zeT9l6BJo2r08Om8/xIUy6upzzHg/Zcg6VveVtspvP8SnN41TTFCl/dfAquK
5513TeD9l8DyjXD5uXG8/xJIXxp/ejGG91+C5g1vmruO4v2X4FX3wEnaI3j/
JZggfHvddDjvvwQ6Ffrn3dR4/yWYM3a5YsZQ3n/Z+7x9Qkn5YN5/CQLrLuc1
DOD9l6DWbWhzhxLvvwRBMwZEaPbh/ZfC/v1+z4W9eP+lmDy76aiLAu+/FFHv
8ldkdOX9l+JK2atZxzvz/kvhvqQ44vG/HNp/KcoDG4fI/yErS1H7K7DL+F9k
NSlK07bNN/9B1pBi7fer9wPbyFpS/PfVrXrXZ7K2FLMXW/y5/JGsI/u8k35p
X96RdaU4r3jZR/UNWV8KgfyC/cavyIZSBDg3zXB/QTaSIv9fhpq4iQwplDPN
zM89JhtLcaelf+P7h2QTKYqu3TgxpIG8VArTXmHv5t0lm0lh5TbQy/0W2UIK
s+pEU+kNspUUwpt3tl2sI9tI4eTxvv3LZbKdFF+cL10bfonsIMXcNJvvS2vI
zlLMKyvwDjpLdpXiXL5gXnEV2VMKf71hm++dIvtK0WY457H8CXKAFMcSPuyZ
cowcIsWgH+oX7Y+QI6SwWHtlWmYZOUaKtMRXHWf3kxOkuGizddCXEnKKFK9K
l0aOKCYLZH2visGq3WShFA/HK6yKKSCLpWhWulFxdCc5T9bn0xter/PI+VLM
8e0UNlRKLpRi8IG1j5fkkIuleOByKz1MSC6VIiTVNvtQBrlMNu9r+4fmNHK5
7P2KyJYop5ArZHkG64iXJpIrpZCXHHkTEUeulsL5/Yi0o9HkGik6vnnGvo0g
18q+f67wxvAwcp0Uoy/EuK4OJtdLUWhtaJMcQL4jxZh5RTvO+pEbpLB2vjCl
3ZvcKEXNsRTVSZ7kJinqlb+u3uxGbpbietCn59u3klukeHk54NxdJ/J7Kca1
xbb1diS3SpHY0jtwoT25TYq7ou5m4bbkdimqPm0JrLAhd0jR0Dz+22drslwu
spyNz49fQ5bPhbF7yQtHC7JCLtTfWljmryQr5sLw5gzVR8vJSrlIGLpKb/BS
3v9cPD8hzF25mPc/Fx17v1umLuT9z4X7cw+Hy/N5/3NxwObH+a5zef9zMXhA
jN+82bz/uWiU6x0YPpP3PxcqIxKvVxry/ufios8nv19Tef9zceyrgYfhFN7/
XBTlW5701+X9z8X4oAVrjk7g/c9FVcSvBW3jeP9zUX7UNW6KNu9/LkxUs5R9
RvH+50JQ7tBxeATvfy4iYxsmfx3O+5+LL5kvK6YM4/3PhfR5VIavCu9/LnoG
7zl1dAjvfy4qNplO+zGQ9z8Xvwrt5af35/3PRSeT1yOC+/L+56LJ8kbmaUXe
/1wkNfazkOvJ+5+LW827N8/vzvufC8eQqCtx8rz/ubhRtiP8Sife/1xECT7H
9vknov3PRe0478fmHeSEXNSnD4nL+UlOyUV+fUN443fy/9V093E9X30cxyPR
yNRWZEpFNXOTtJDc9GZpWF0mye2IKdXUMMNcyX1tJEm5qu8559elIi2bbrWk
Qk1LEsVSNKy7VdSPltzN9b0ej8/58/n4Pn7n+z3nfF5//6IUWL9NL7fqJsco
GGV32G+Dlhyn4JPNgYvPPiEzBQb3Zx971k5OVFAfpm/p/Bc5WUHvgZy3e5rJ
qQpCn7jYl/1JTlfnp15kDHlIPqfe7/rf9i9tIGcraEjKPaWpJ+ep95n1xQet
teQC9T5+zmmwv0MuVtCalfPsu2pyibrf+17Lr1SRyxSs++zQkMGV5AoFR0d4
DF16jVylwDY4Jui/ZeQaBde/XGrSUUquVfc78sjgqVfI9xQsLBrvva+Y/EDB
74ETOq9fJDcqKHENqx1+gdyqwHCL3Xt+eeQOBdzUnGXmkLsUWK6Zv+1tJrlb
wZSgtET3c+ReBe5fTR2RcJb8WkHmvpamljSyDgO7n6EzJZXcj8Ho9JGvDqSQ
9RleD9xiW32SbMBgOcV70qhEsqFq70kRmznZmGFn/MsplxLIpgzhE89MMooj
mzEcmOcYsjaWbMmwz+T40MxosjXD1rICHd0o8hiGsTGpzl5HyOMZPNI9SlIO
ke0Z1s1N4s/DyY4MN2ISf51/kOzEUFU1w4XtI89Q32//9YDO3WQwPGq3s5iz
i+zKUDD9m7DYneR5DKXLP57513ayO8PhPX6fzPyW/DnDlnbd+GNbyF7s//8n
Nqv5a/IyhoTdKxymB5FXMWhH990WFUj2YUjuq9Vv3kBez7B+5cj26b5kf4bC
4L1m0evIGxksQo146xryJoaKa6UbXb4gb2VoTYg9fGIFeQfDpok7XjxeSg5h
mFy5PnfuEvIehqcFnpe5p+yfwX7ONPOehbJ/hhUpQ67+y0P2r56P3fWi0wtk
/wyBHwYM6DNP9s/ge7eOr5gr+1fv9+jw/dlzZP/q98SanX8Xsn91van10wJm
yv7V/VxxH1TiLPtnaAj3H2fhJPtnMKy2Sdg5WfbPsOzvfy+94yD7ZwhzWfel
g73sn8FNt+pi5ATZP8Pw4wV+7WNl/wxr51isnjdG9q/u17czKcVG9s8wdJG1
k+5o2T/D/pU5H6y1lP0zBNTHf1ZkLvtXz2PMb+XmI2T/DP0V57gQU9k/Q1RE
U1a9ieyfwWnpJfPp78v+GfS9S28nGMr+GRobW+tfDpb9q/PnM9p+5SDZP0O0
7cZbF/Rl/wzBsfmXzfrL/tU+DPr3CdWV/TP8p33ukT90ZP8c78Rs3jD7n1jq
n+Pohj1Hk16R9TnulAXo9X9BNuDwG2Hzm38P2ZDj1JUzddeekY05bth2Tpuo
JZtyPEvraI5+Qjbj6Hc+/mFPO9mSoyTz8Ucr/yJbc1T3f1BU1Ewew5Fq5p9k
3UgezxGzelfNDw/J9urvpw5b3NlAduRwNJ5gseQe2Ynjsk+u04W75Bkcow6n
aax+J4PjXp8+Xt/XkF05vB0zlnTeJM/juB6dmex9g+yuPo98jcIK8uccdXFh
Y23LyV7q+jbz1kZeJS/jqDzl1NRTQl7F4RG9MHfNZbIPR8eqAzVlReT1HDUh
lS4OF8n+HDoBNr1KPnkjh1v8njd6eeRNHJ5hvy/clEPeypF2xqqzLpO8g+PM
Lu/6uefIIRyhu4KMM86S93A426xOMPuRfIDjotYi6PtU8vccV3zSIrpTyBEc
DV3dvT5J5CiOzVbPM64nkmM4Lm1JPe8syHEcjb46A1MVMuP4NaQn1SSenMhh
77wvZv8JcjJHvpVSoT1OTlXP97zTIp9j5HSOu3s9R92IJJ9Tn+s9cJkVQc7m
uFVee+bsD+Q8juhljj7m4eQCdf2pbeuOHCAXc5RrtRlv9pJLOIYafeIRvJtc
ps6P5W3HP0LIFep8p2v8P99JruIwnJPQemk7uUadv+CC7I+/JddyFBa9qUjZ
Qr7H0ffXJZNMN5EfqPs3Knh4KIjcqM6Hw5iGN4HkVg6HC8dsN/uTO9T5n9WV
3+hL7uL4e+F0ZdmX5G6OzP2BVyt8yL0cL4O/dZm9mvxaPa/Ti3VzV5J1BMaX
vn5v3HLZv4BY7R+c6C37Fyg0iDQZ6iX7F+jw99WPWCT7F/Ae3OzWd6HsX6Bf
7ICbO9xl/wJ1yqVTnfNl/wJhhYPK/D6V/QtEJdx3bHCV/Qssq7R7vGSO7F/A
6EVP13UX2b9Acf4EuM2U/Qsgu7yu0Fn2L+AaXlo81Un2L7D4jsnTc5Nl/wJX
XbOCx34s+xe4tS12SrK97F9gq1H2/JF2sn/1e/P7p8aNk/0L5JkeXPT+R7J/
gcPVtm6RtrJ/Aa/jfx58x1r2r35fnyzDg1ayf4EFVyOadSxk/wJuUf4DdpnJ
/gUaBsz65sVw2b+6fl2/sduGyf4FeE72uGfGsn8Bp0/n7tj0nuxfwHPWT0Oe
DJH9C+QvaNF+NVj2LzDIvHVk20DZv7ofv9QT/vqyf4GBdRbLW/Rk/wLDxrr5
+enK/tXzGvh+YZOO7F/glX2oj+8/MdS/wCjP3R5Nr8hxAtnW7x70fUFmAo/X
jBrQ3ENOFLh7Iavar5ucLLBK+0tbi5acqs5n/nj3gE5yukBllW5vWwf5nMDJ
rilPNraRs9Xnty/adbaQ89T1Zkb9srmJXCBg1pQS2f2IXCxw/nDP2e0PyCUC
KV3fDXt1n1wm4Fjz4bXQenKFwL7nz8v63iVXqTZ7ZBh+h1wj0KPXcHJQDblW
naftf4ZG3STfE/Cf3JZscoP8QD1vvTZjpYLcKBCYXldpWU5uVf0069apq+QO
gVwRZDmhlNyl9vXd2/NZl8ndAjYea+Odi8m9ApcfHSq5dJH8WuAnva3T5l8g
62iQsde4tyqP3E+DwNHrdZbnkvU1WJC3wvNhFtlAg6h3ux4HZJANNXD/e0T1
05/Ixhr4zbjTJySdbKpBTPbQnXppZDMNVk+8Pf3oabKlBiN3v/Pp8BSytQYv
t/2oJJ0kj9FA25Y5zS6RPF6Dyp+HWf3CyfYaOCg3F7kqZEcNwvfXXrsRR3bS
wADWR1eeIM/QoCY1XWk5ToYGJScCtN8ci3H5H7Cz5l8=
      "]]}}, {}},
  AspectRatio->NCache[GoldenRatio^(-1), 0.6180339887498948],
  Axes->{True, True},
  AxesLabel->{None, None},
  AxesOrigin->{0, 0},
  DisplayFunction->Identity,
  Frame->{{False, False}, {False, False}},
  FrameLabel->{{None, None}, {None, None}},
  FrameTicks->{{Automatic, Automatic}, {Automatic, Automatic}},
  GridLines->{None, None},
  GridLinesStyle->Directive[
    GrayLevel[0.5, 0.4]],
  Method->{},
  PlotRange->{{0, 2000}, {0., 1.}},
  PlotRangeClipping->True,
  PlotRangePadding->{{0, 0}, {0, 0}},
  Ticks->{Automatic, Automatic}]], "Output",
 CellChangeTimes->{
  3.61755833704725*^9, 3.617558577009975*^9, {3.6175586185583515`*^9, 
   3.6175587680078993`*^9}, 3.61755883376066*^9, 3.6175682157338753`*^9, 
   3.617568254648101*^9, {3.6175682857248783`*^9, 3.617568437802577*^9}, 
   3.6175684816190825`*^9, {3.6175685321867056`*^9, 3.6175686983852115`*^9}, 
   3.6175687461189413`*^9, 3.617568793518653*^9, {3.6175688709420815`*^9, 
   3.61756891620667*^9}, {3.6175689554129124`*^9, 3.617569024066839*^9}, 
   3.6175690695474405`*^9, {3.6175691088536887`*^9, 3.6175692745931683`*^9}, 
   3.6175693458712454`*^9, {3.617569385338503*^9, 3.617569547117756*^9}, 
   3.61756961623971*^9, {3.617569648185537*^9, 3.6175697201056504`*^9}, {
   3.6175697637441463`*^9, 3.617569836380301*^9}, 3.6175698862071505`*^9, {
   3.6175699223952208`*^9, 3.6175699464325953`*^9}, {3.617569977640381*^9, 
   3.6175700969322033`*^9}, 3.6176324687024717`*^9, 3.6176325262927656`*^9, 
   3.6176325716343594`*^9, 3.617632612687707*^9, 3.6176326517699423`*^9, {
   3.617632690074134*^9, 3.617632733749632*^9}, {3.61763277900822*^9, 
   3.617632853548484*^9}, 3.617632906379505*^9, 3.617632940670467*^9, 
   3.617634086714017*^9, 3.617634131930603*^9, {3.617634163675419*^9, 
   3.617634212667221*^9}, 3.6176342526615086`*^9, {3.617634311584879*^9, 
   3.6176343502610908`*^9}, {3.6176343980218225`*^9, 3.6176344164748783`*^9}, 
   3.617634474921221*^9, 3.617634528948311*^9, 3.617634943887044*^9, {
   3.6176363960061007`*^9, 3.6176364374584713`*^9}, 3.61763646890527*^9, {
   3.6176364990359936`*^9, 3.6176365110786824`*^9}, 3.617636573244238*^9, 
   3.6176366187238393`*^9, 3.617636685194641*^9, {3.617636732813365*^9, 
   3.617636854400319*^9}, 3.6176369034781265`*^9, 3.617636945139509*^9, 
   3.6176369881699705`*^9, {3.6176372656438413`*^9, 3.617637334184761*^9}, 
   3.6176373832485676`*^9, 3.6176374185955896`*^9, 3.617637466804347*^9, 
   3.6176375117349167`*^9, 3.6176375729204164`*^9, {3.617637605551283*^9, 
   3.6176376786704645`*^9}, {3.617637730248415*^9, 3.617637756680927*^9}, 
   3.617637809724961*^9, 3.6176378535874696`*^9, {3.617637901372203*^9, 
   3.6176379268586607`*^9}, {3.617637964847833*^9, 3.6176380614503584`*^9}, 
   3.617638104296809*^9, 3.6176381379717355`*^9, 3.6176381681564617`*^9, 
   3.6176382165302286`*^9, {3.617638258479628*^9, 3.617638427792312*^9}, 
   3.6176384684706388`*^9, 3.617638693836529*^9, 3.617638751854848*^9, {
   3.6176387933092184`*^9, 3.617638921995579*^9}, 3.617644090507084*^9, {
   3.6176441363161497`*^9, 3.6176441650141897`*^9}, {3.617644196238234*^9, 
   3.6176443202964087`*^9}, 3.6176443727594824`*^9, {3.6176444046515274`*^9, 
   3.617644480227634*^9}, {3.617644673405906*^9, 3.617644773291047*^9}, 
   3.6176448296911263`*^9, {3.617644896845222*^9, 3.6176450667404613`*^9}, 
   3.617645117412533*^9, {3.6176451483575764`*^9, 3.6176453130708113`*^9}, 
   3.6176453723988953`*^9, {3.6176454033579383`*^9, 3.6176454262409706`*^9}, {
   3.617645473853038*^9, 3.617645580540188*^9}, 3.617645612840234*^9, 
   3.617645668175312*^9, {3.617645701470359*^9, 3.6176458760256042`*^9}, 
   3.617645923827672*^9, {3.6176459575277195`*^9, 3.6176461146789427`*^9}, 
   3.6176462472501297`*^9, 3.6176469119030657`*^9, 3.617646954049125*^9, 
   3.617646990824177*^9, 3.617647027035228*^9, {3.617647071671291*^9, 
   3.6176471559224095`*^9}, 3.617647254652549*^9, 3.6176472927736025`*^9, 
   3.6176473389646673`*^9, 3.617647399144883*^9, 3.6176474520479574`*^9, 
   3.617647498460023*^9, {3.617647535296075*^9, 3.617647558825108*^9}, {
   3.617647609532179*^9, 3.617647637030218*^9}, {3.617647681608281*^9, 
   3.6176477083423185`*^9}, 3.6176477763934145`*^9, 3.617647831488492*^9, 
   3.6176478651775393`*^9, 3.61764790106359*^9, {3.6176479319096336`*^9, 
   3.617647959902673*^9}, {3.6176479951377225`*^9, 3.6176480179367547`*^9}, 
   3.617648060897815*^9, {3.6176481230729027`*^9, 3.617648148051938*^9}, 
   3.6176481881869946`*^9, {3.6176499029025173`*^9, 3.6176499997556543`*^9}, 
   3.61765003994071*^9, {3.617650097888792*^9, 3.6176501251228304`*^9}, {
   3.6176501677098904`*^9, 3.617650328843117*^9}, {3.6176503650381684`*^9, 
   3.6176503923012066`*^9}, 3.6176504430492783`*^9, 3.6176504875053406`*^9, {
   3.6176505491054277`*^9, 3.617650587232481*^9}, 3.617650629830541*^9, 
   3.6176506628545876`*^9, {3.6176507010506415`*^9, 3.6176507282046795`*^9}, 
   3.6176507753537464`*^9, 3.617650812968799*^9, {3.6176508494938507`*^9, 
   3.6176508896719074`*^9}, {3.6176509253869576`*^9, 
   3.6176509538009977`*^9}, {3.6176509933960533`*^9, 3.617651145602268*^9}, 
   3.6176511777373133`*^9, 3.617651212603362*^9, {3.617651251599417*^9, 
   3.6176512743124495`*^9}, 3.6177391587742157`*^9, {3.617739274746419*^9, 
   3.617739317802495*^9}, {3.6177394174710703`*^9, 3.61773944029391*^9}, 
   3.618934977563903*^9, 3.6189350127299147`*^9, {3.6189350459138126`*^9, 
   3.6189350599556155`*^9}, 3.6189350942005744`*^9, 3.6189351308616714`*^9, 
   3.61893517105697*^9, 3.6189352498944798`*^9, 3.61893528207332*^9, 
   3.618935314710187*^9, 3.6189353601507854`*^9, 3.6191807197207813`*^9, 
   3.6191811047878056`*^9, 3.6191811722306633`*^9, {3.619181231642061*^9, 
   3.619181322514259*^9}, 3.619181359178356*^9, 3.6191814243760853`*^9, {
   3.619181461443205*^9, 3.619181489292798*^9}, 3.6191815497742577`*^9, 
   3.619181610223715*^9, 3.6191817193639574`*^9, 3.6191825254470625`*^9, 
   3.619182593987983*^9, 3.6191826328802075`*^9, {3.619182664885038*^9, 
   3.619182700637083*^9}, {3.619182756826297*^9, 3.6191827828417845`*^9}, 
   3.619182818020797*^9, {3.6191838728231287`*^9, 3.6191838887540393`*^9}, 
   3.6191839351716948`*^9, 3.619183989082778*^9, {3.6191840336373262`*^9, 
   3.619184053056437*^9}, {3.619184351288495*^9, 3.619184376742951*^9}, 
   3.6191844175622854`*^9, {3.619184455287443*^9, 3.6191844779397388`*^9}, 
   3.6191849494077053`*^9, 3.6191850020737176`*^9, {3.6191850680554914`*^9, 
   3.6191851012753916`*^9}, {3.619185434328441*^9, 3.6191854604779367`*^9}, 
   3.6191859098846416`*^9, 3.6191859464207315`*^9, 3.619186172273649*^9, 
   3.619186225486693*^9, 3.619186278618732*^9, {3.619186485148545*^9, 
   3.6191865344503646`*^9}, 3.619186598990056*^9, {3.619186641458485*^9, 
   3.619186663531748*^9}, 3.6191867104914336`*^9, 3.619186809488096*^9, 
   3.619186893903924*^9, {3.6191870560101957`*^9, 3.6191870749662805`*^9}, 
   3.6191871320375447`*^9, 3.6191871980243187`*^9, {3.61918727602278*^9, 
   3.6191873026323023`*^9}, 3.61918736816405*^9, {3.6191874160047865`*^9, 
   3.6191874501237383`*^9}, 3.6191876015353985`*^9, 3.6191876605037713`*^9, 
   3.619187758232361*^9, 3.6191878279943514`*^9, 3.619187915073332*^9, {
   3.619188236112694*^9, 3.619188300183359*^9}, {3.6191915713171997`*^9, 
   3.6191916123065443`*^9}, {3.6191916920071025`*^9, 3.6191917286021957`*^9}, 
   3.619191819270382*^9, 3.61919304396443*^9, 3.6191931398699155`*^9, 
   3.6191932055746737`*^9, 3.619193400870844*^9, 3.6191934709208508`*^9, 
   3.6191935176905255`*^9, {3.6191935792920494`*^9, 3.6191936413756*^9}, {
   3.6191937047622256`*^9, 3.619193718330002*^9}, 3.6191939750496855`*^9, 
   3.6191940254595685`*^9, 3.6191940677359867`*^9, 3.619194165722591*^9, 
   3.6191941962553377`*^9, {3.619194252400549*^9, 3.6191942712306256`*^9}, 
   3.6191943532303157`*^9, 3.6191963242240505`*^9, {3.6191963883247166`*^9, 
   3.6191964009154367`*^9}, 3.6191964375195303`*^9, {3.6191964855182753`*^9, 
   3.6191965311798873`*^9}, 3.6191965963066125`*^9, {3.6191966594552245`*^9, 
   3.6191966954002805`*^9}, {3.619196742320964*^9, 3.619196758052864*^9}, {
   3.619196829739964*^9, 3.619196880945893*^9}, 3.619196926422494*^9, 
   3.6191969620255303`*^9, 3.6191969973805523`*^9, {3.6191971407447524`*^9, 
   3.619197204565403*^9}, 3.6191972872731333`*^9, 3.6191974272391396`*^9, 
   3.619197470212597*^9, 3.6191975905944824`*^9, 3.619197649451849*^9, 
   3.6191977291804094`*^9, 3.6191977739629707`*^9, 3.6191978333663683`*^9, 
   3.619197891314683*^9, 3.6191979567504253`*^9, 3.6191980092244267`*^9, 
   3.619198091420128*^9, {3.6191982132010937`*^9, 3.6191982349193354`*^9}, 
   3.6191982880803766`*^9, {3.619198323997431*^9, 3.619198353058093*^9}, {
   3.6191984450353537`*^9, 3.6191984733489733`*^9}, {3.6191985230448155`*^9, 
   3.6191985381866817`*^9}, {3.6191985914407277`*^9, 3.619198626546736*^9}, {
   3.619198668005107*^9, 3.6191986865461674`*^9}, 3.6191987798795056`*^9, 
   3.6191988496974993`*^9, {3.619199226645059*^9, 3.6191992419679356`*^9}, 
   3.619199298096146*^9, {3.619199350177125*^9, 3.619199367040089*^9}, 
   3.6191994555751534`*^9, 3.619199491146188*^9, {3.6191995714427805`*^9, 
   3.6191995900628457`*^9}, {3.6191996368305206`*^9, 3.619199663500046*^9}, 
   3.619199708816638*^9, 3.619199753534196*^9, {3.6191997846189737`*^9, 
   3.619199891943112*^9}, 3.6192000384954944`*^9, {3.619200114630849*^9, 
   3.6192001369641266`*^9}, 3.6192001679518986`*^9, 3.6192002290873957`*^9, 
   3.6192002708687854`*^9, 3.6192006499184656`*^9, 3.619200866492853*^9, {
   3.6192009195588884`*^9, 3.6192009410361166`*^9}, 3.619200997618353*^9, {
   3.6192010409138293`*^9, 3.6192010856453876`*^9}, {3.6192011262177086`*^9, 
   3.6192012147917747`*^9}, 3.619201273023105*^9, 3.6192013414960217`*^9, 
   3.6192014435108566`*^9, 3.619201592802396*^9, {3.619201686853775*^9, 
   3.6192017175485306`*^9}, 3.6192017569977875`*^9, 3.6192018488470407`*^9, {
   3.6192019259444504`*^9, 3.619201946057601*^9}, 3.6192019950144005`*^9, 
   3.6192020571789565`*^9, 3.619202093272021*^9, 3.6192021476941338`*^9, 
   3.619202180762025*^9, 3.6192022377002816`*^9, 3.619202287742144*^9, 
   3.6192023274594154`*^9, 3.619202388407902*^9, 3.6192024662763557`*^9, 
   3.6192025121349783`*^9, 3.619202575698614*^9, 3.6192026121757*^9, {
   3.61928228367264*^9, 3.6192822995435476`*^9}, 3.6192828430026317`*^9, 
   3.6192829251623306`*^9, {3.619282969463865*^9, 3.6192830177846284`*^9}, 
   3.6192831060426764`*^9, 3.6192831886224*^9, 3.6192832568103*^9, 
   3.6192833077852154`*^9, 3.6192833461924124`*^9, 3.619283396021262*^9, 
   3.619286522155067*^9, 3.619286684887375*^9, {3.619286717636248*^9, 
   3.6192867447247972`*^9}, 3.6192868024751005`*^9, 3.6192870280180006`*^9, 
   3.6192870784028826`*^9, 3.6192871302038455`*^9, 3.6192871724102592`*^9, 
   3.6192872173158283`*^9, 3.6192873348475504`*^9, 3.619287390585738*^9, 
   3.6192874235446234`*^9, 3.619287470706321*^9, 3.6192875668248186`*^9, 
   3.6192876123834243`*^9, 3.619287660688187*^9, 3.6192877019895496`*^9, 
   3.619287747646161*^9, 3.6192877960469294`*^9, 3.6192878445647044`*^9, {
   3.6192878946185675`*^9, 3.6192879410052204`*^9}, 3.6192879779673347`*^9, 
   3.619288014185406*^9, 3.6192880612941008`*^9, 3.619288443667971*^9, 
   3.619288484540309*^9, 3.619288525627659*^9, 3.6192885708292446`*^9, {
   3.6192886035221148`*^9, 3.6192886532319574`*^9}, 3.619288696754447*^9, 
   3.6192887412979946`*^9, 3.619288788892717*^9, 3.6192888349673524`*^9, 
   3.6192888805939617`*^9, 3.6192889212792892`*^9, 3.6192889701700854`*^9, 
   3.619289002494934*^9, 3.619289033064683*^9, {3.6192890907749834`*^9, 
   3.619289118493569*^9}, 3.61928916396317*^9, 3.6192892181712704`*^9, 
   3.619289258585582*^9, 3.619289295828712*^9, 3.6192902954578876`*^9, 
   3.619290325659615*^9, 3.619290378271624*^9, {3.6192904203630314`*^9, 
   3.619290431650677*^9}, 3.619290466371663*^9, 3.619290537544734*^9, 
   3.6192905741978307`*^9, 3.6192906084727907`*^9, 3.6192906600947437`*^9, {
   3.6192907185090847`*^9, 3.619290770442055*^9}, 3.6192912432861004`*^9, 
   3.61929127406186*^9, 3.619291336101409*^9, 3.619291384506178*^9, 
   3.6192914185741262`*^9, 3.6192914611165595`*^9, 3.6192922211960335`*^9, 
   3.6192922693787894`*^9, 3.6192923628091335`*^9, {3.619292436984376*^9, 
   3.6192925127477093`*^9}, 3.6192926078101463`*^9, 3.6192926741149387`*^9, 
   3.619292712086111*^9, 3.619292835904193*^9, 3.6192928733513346`*^9, 
   3.6192929466635275`*^9, 3.6192930050738688`*^9, {3.6192930724477224`*^9, 
   3.6192930925708733`*^9}, {3.619293146100935*^9, 3.619293167601165*^9}, 
   3.6193502777899337`*^9, 3.619350409911491*^9, 3.619350478621421*^9, 
   3.6193505424490714`*^9, 3.619350612273065*^9, 3.619350665629117*^9, 
   3.6193507035082836`*^9, {3.619350760320533*^9, 3.6193507824698*^9}, 
   3.619350908421004*^9, 3.6193510193593493`*^9, 3.619351104642227*^9, {
   3.619351215552571*^9, 3.619351296155181*^9}, 3.619351369531378*^9, 
   3.619351693592913*^9, {3.619352801629289*^9, 3.6193528164041343`*^9}, 
   3.6193529076743546`*^9, 3.619352971350997*^9, 3.619353020935833*^9, {
   3.61935308592855*^9, 3.6193531089558673`*^9}, 3.6193531775287895`*^9, 
   3.61935325078998*^9, 3.6193534712375884`*^9, 3.6193535162061605`*^9, 
   3.6193535864061756`*^9, {3.61935364242638*^9, 3.619353663183567*^9}, {
   3.61935372425706*^9, 3.61935374260311*^9}, 3.6193538315881996`*^9, 
   3.6193539059454527`*^9, 3.6193540376529856`*^9, 3.619354099394517*^9, 
   3.619354141160906*^9, 3.6193542023874083`*^9, {3.6193542670561066`*^9, 
   3.619354287327266*^9}, 3.619354376862387*^9, 3.619354881921275*^9, 
   3.619354968460225*^9, 3.619355068312936*^9, {3.6193552719745846`*^9, 
   3.619355293095793*^9}, 3.6193553284608154`*^9, {3.619355404534167*^9, 
   3.619355423090228*^9}, 3.6193554697758985`*^9, 3.6193555539037104`*^9, 
   3.6193556679572334`*^9, 3.6193557796896243`*^9, 3.6193558602302313`*^9, 
   3.6193559067358913`*^9, {3.6328390181904135`*^9, 3.632839040368682*^9}, 
   3.6328390861412997`*^9, 3.6328393947219496`*^9, 3.63283954456352*^9, 
   3.63283969842132*^9, 3.6328398010461903`*^9, 3.632839879504678*^9, 
   3.632839982227553*^9, 3.6328417845326385`*^9, 3.632841932336093*^9, {
   3.632842013083711*^9, 3.6328420345869412`*^9}, 3.63284214436322*^9, 
   3.6328422236287537`*^9, 3.6328423532651687`*^9, 3.632842468892782*^9, 
   3.632842499336523*^9, 3.632842688162324*^9, 3.6328489439691353`*^9, 
   3.6328490348483334`*^9, 3.6328491170860367`*^9, 3.6328495717940445`*^9, 
   3.6328496420440626`*^9, 3.632849737586528*^9, 3.6328497916776214`*^9, 
   3.632850705098866*^9, 3.6328508187203646`*^9, {3.632850922463299*^9, 
   3.632850989392127*^9}, 3.6328510245171356`*^9, {3.6328512173451653`*^9, 
   3.632851301130957*^9}, 3.632851335692934*^9, 3.632851369106845*^9, 
   3.6328515123410378`*^9, 3.6328515575286226`*^9, 3.6328516139148474`*^9, 
   3.6328523698770857`*^9, 3.6328524207929983`*^9, 3.6328525975581083`*^9, 
   3.6328527855368605`*^9, 3.632852836533777*^9, 3.6328530759464707`*^9, 
   3.632853223603916*^9, {3.632853403013178*^9, 3.6328534227953095`*^9}, 
   3.6328535229160357`*^9, 3.6328536598018656`*^9, {3.6328538877189016`*^9, 
   3.6328539045898666`*^9}, 3.6328572274319224`*^9, 3.63285734540667*^9, 
   3.6328574241861763`*^9, 3.6328575316503224`*^9, 3.6328576265007477`*^9, {
   3.632858611701098*^9, 3.63285862782402*^9}, {3.6328587839309487`*^9, 
   3.632858798552785*^9}, {3.632858905323892*^9, 3.6328589396038527`*^9}, {
   3.6328592177017593`*^9, 3.6328592364678326`*^9}, 3.632859373551673*^9, 
   3.632859480904814*^9, {3.6328595520198812`*^9, 3.632859569764896*^9}, 
   3.632859670875679*^9, 3.6328597688712845`*^9, 3.6328600585790186`*^9, 
   3.632860148996146*^9, {3.63311035596257*^9, 3.633110376301733*^9}, 
   3.633110590048959*^9, {3.63311072223652*^9, 3.6331107442097764`*^9}, {
   3.6331108579532824`*^9, 3.63311088379576*^9}, {3.633111003943632*^9, 
   3.633111025567869*^9}, 3.633111164210799*^9, 3.633111287881873*^9, 
   3.633111440940627*^9, 3.633112717355867*^9, 3.633112831245381*^9, {
   3.6331129828970547`*^9, 3.633113031153815*^9}, {3.6331131533208027`*^9, 
   3.6331132163364067`*^9}, 3.633113246380125*^9, {3.633113457504201*^9, 
   3.6331135180966663`*^9}, {3.633180880448431*^9, 3.6331809311973333`*^9}, {
   3.633181465226878*^9, 3.633181481736823*^9}, 3.63318175705357*^9, 
   3.6331819030919228`*^9, 3.6331826852686605`*^9, 3.633182797161061*^9, {
   3.6331828841750374`*^9, 3.6331828994349103`*^9}, 3.6331830529246893`*^9, 
   3.633183232010933*^9, 3.633183323455163*^9, {3.633183404453796*^9, 
   3.633183423792902*^9}, 3.6331835359263153`*^9, 3.6331836751112766`*^9, 
   3.633183760051135*^9, 3.633185010514657*^9, 3.6331852061348457`*^9, 
   3.6331859625511103`*^9, 3.6331861479817166`*^9, 3.633202010171612*^9, {
   3.6332022537885456`*^9, 3.63320227712088*^9}, {3.633203046325876*^9, 
   3.6332030666140366`*^9}, {3.6332031090954666`*^9, 3.633203134770935*^9}, 
   3.6332031771223574`*^9, 3.6332032974152374`*^9, 3.633203475838443*^9, 
   3.633203553919909*^9, 3.6332047120541506`*^9, 3.6332048187992563`*^9, 
   3.6332049045131583`*^9, 3.633204992260177*^9, 3.63320507343082*^9, 
   3.6332051430878043`*^9, 3.633205207751503*^9, 3.6332053308155413`*^9, 
   3.6332055149460735`*^9, 3.633205574826498*^9, 3.633205708887166*^9, 
   3.6332058710584416`*^9, 3.6332059635887337`*^9, 3.633206042031221*^9, 
   3.633206110710149*^9, 3.6332062434007387`*^9, 3.6332063529900064`*^9, 
   3.633206389093072*^9, 3.633206698749783*^9, 3.6332068522275615`*^9, 
   3.633206934122246*^9, 3.6332071025238776`*^9, 3.633207197275297*^9, 
   3.6332073147550163`*^9, 3.6332073693741407`*^9, 3.633207476728281*^9, 
   3.633207571453699*^9, 3.633207679748893*^9, 3.633207781388706*^9, 
   3.633207887589781*^9, 3.633207928418116*^9, 3.6332080834689846`*^9, 
   3.6332081967144613`*^9, 3.6332082469393344`*^9, 3.6332083464430256`*^9, 
   3.633208466773634*^9, 3.6332085390537357`*^9, 3.6332086510307293`*^9, 
   3.6332813288344088`*^9, 3.6332814014915648`*^9, 3.6332815631128087`*^9, 
   3.6332818853822412`*^9, 3.633281984899934*^9, 3.633282147734247*^9, 
   3.6332822704042635`*^9, {3.633282389735089*^9, 3.6332824147185173`*^9}, 
   3.6332825712204695`*^9, 3.633282609828677*^9, 3.633283174225959*^9, 
   3.633283303144333*^9, 3.6332833514080935`*^9, 3.633283427804463*^9, 
   3.633283530624344*^9, {3.6332837373411674`*^9, 3.6332837538031087`*^9}, {
   3.6332838482565117`*^9, 3.6332838668605757`*^9}, 3.633284015635085*^9,
[truncated: 619,058 more chars]
